# Supplementary material for: Benzene-1,3,5-triyl triacetate
Source: Acta Crystallogr Sect E Struct Rep Online. 2009 Nov 28;65(Pt 12):o3279. doi: 10.1107/S1600536809050016 (PMC2971848; doi:10.1107/S1600536809050016)
Supplement: Supplementary file 1 [file e-65-o3279-sup1.cif]

##############################################################################
###                                                                        ###
###        Electronic paper (Acta Crystallographica Section E)             ###
###                                                                        ###
##############################################################################
#                                                                            #
# This CIF contains the data in a paper accepted for publication in Acta     #
# Crystallographica Section E. It conforms to the requirements of Notes      #
# for Authors for Section E, and has been peer reviewed under the auspices   #
# of the IUCr Commission on Journals.                                        #
#                                                                            #
# Full details of the Crystallographic Information File format               #
# are given in the paper "The Crystallographic Information File (CIF):       #
# a New Standard Archive File for Crystallography" by S. R. Hall, F. H.      #
# Allen and I. D. Brown [Acta Cryst. (1991), A47, 655-685].                  #
#                                                                            #
# The current version of the core CIF dictionary is obtainable from          #
# ftp://ftp.iucr.org/pub/cif_core.dic. The current version number is 2.4.    #
#                                                                            #
# Software is freely available for graphical display of the structure(s) in  #
# this CIF.  For information consult the CIF home page http://www.iucr.org/  #
# cif/home.html                                                              #
#                                                                            #
# This file may be used for bona fide research purposes within the           #
# scientific community so long as proper attribution is given to the journal # 
# article from which it was obtained.                                        #
#                                                                            #
##############################################################################
                                             
data_I
_audit_creation_method     'SHELXL-97 and CrysAlisPro RED'
_chemical_name_systematic
;
Benzene-1,3,5-triyl triacetate
;
_chemical_name_common     'Compound 1'
_chemical_formula_moiety     'C12 H12 O6'
_chemical_formula_sum     'C12 H12 O6'
_chemical_formula_structural     '1,3,5-triacetoxybenzene'
_chemical_formula_iupac     'C12 H12 O6'
_chemical_formula_weight     252.22
_chemical_melting_point     ?
_symmetry_cell_setting     monoclinic
_symmetry_space_group_name_H-M     'P 21/n'
_symmetry_space_group_name_Hall     '-P 2yn'
loop_
    _symmetry_equiv_pos_as_xyz
    'x, y, z'
    '-x+1/2, y+1/2, -z+1/2'
    '-x, -y, -z'
    'x-1/2, -y-1/2, z-1/2'
_cell_length_a     6.20290(16)
_cell_length_b     24.6643(6)
_cell_length_c     15.3862(4)
_cell_angle_alpha     90.00
_cell_angle_beta     95.297(2)
_cell_angle_gamma     90.00
_cell_volume     2343.88(11)
_cell_formula_units_Z     8
_cell_measurement_reflns_used     ?
_cell_measurement_theta_min     ?
_cell_measurement_theta_max     ?
_cell_measurement_temperature     140.0(10)
_exptl_crystal_description     prism
_exptl_crystal_colour     colourless
_exptl_crystal_size_max     0.38
_exptl_crystal_size_mid     0.18
_exptl_crystal_size_min     0.17
_exptl_crystal_density_diffrn     1.429
_exptl_crystal_density_meas     ?
_exptl_crystal_density_method     'not measured'
_exptl_crystal_F_000     1056
_exptl_absorpt_coefficient_mu     0.116
_exptl_absorpt_correction_type     multi-scan
_exptl_absorpt_process_details
;
(CrysAlisPro RED; Oxford Diffraction, 2008)
;
_exptl_absorpt_correction_T_min     0.931
_exptl_absorpt_correction_T_max     1.041
_exptl_special_details
;
 CrysAlisPro RED, Oxford Diffraction Ltd., Version 1.171.32.24
 Empirical absorption correction using spherical harmonics,
  implemented in SCALE3 ABSPACK scaling algorithm.
;
_diffrn_ambient_temperature     140.0(10)
_diffrn_radiation_type     'Mo-K\a'
_diffrn_radiation_wavelength     0.71073
_diffrn_radiation_source     'Enhance (Mo) X-ray Source'
_diffrn_radiation_monochromator     'graphite'
_diffrn_measurement_device_type     'Oxford Diffraction Xcalibur 3/CCD'
_diffrn_measurement_method     'Thin-slice \f and \w scans'
_diffrn_detector_area_resol_mean     16.0050
_diffrn_reflns_number     40881
_diffrn_reflns_av_R_equivalents     0.054
_diffrn_reflns_av_sigmaI/netI     0.034
_diffrn_reflns_theta_min     3.13
_diffrn_reflns_theta_max     25.00
_diffrn_reflns_theta_full     25.00
_diffrn_measured_fraction_theta_max     0.998
_diffrn_measured_fraction_theta_full     0.998
_diffrn_reflns_limit_h_min     -7
_diffrn_reflns_limit_h_max     7
_diffrn_reflns_limit_k_min     -29
_diffrn_reflns_limit_k_max     29
_diffrn_reflns_limit_l_min     -18
_diffrn_reflns_limit_l_max     18
_refine_special_details
;
Refinement of <i>F</i>^2^ against ALL reflections. The weighted <i>R</i>-factor
<i>wR</i> and goodness of fit <i>S</i> are based on <i>F</i>^2^, conventional
<i>R</i>-factors <i>R</i> are based on <i>F</i>, with <i>F</i> set to zero for
negative <i>F</i>^2^. The threshold expression of <i>F</i>^2^ >
\s(<i>F</i>^2^) is used only for calculating <i>R</i>-factors(gt) <i>etc</i>.
and is not relevant to the choice of reflections for refinement.
<i>R</i>-factors based on <i>F</i>^2^ are statistically about twice as large
as those based on <i>F</i>, and <i>R</i>- factors based on ALL data will be
even larger.
;
_reflns_number_total     4128
_reflns_number_gt     2769
_reflns_threshold_expression     I>2\s(I)
_refine_ls_structure_factor_coef     Fsqd
_refine_ls_matrix_type     full
_refine_ls_R_factor_all     0.1029
_refine_ls_R_factor_gt     0.0648
_refine_ls_wR_factor_gt     0.1753
_refine_ls_wR_factor_ref     0.1955
_refine_ls_goodness_of_fit_ref     1.084
_refine_ls_restrained_S_all     1.084
_refine_ls_number_reflns     4128
_refine_ls_number_parameters     331
_refine_ls_number_restraints     0
_refine_ls_hydrogen_treatment     constr
_refine_ls_weighting_scheme     calc
_refine_ls_weighting_details
         'calc w=1/[\s^2^(Fo^2^)+(0.1157P)^2^+0.6430P] where P=(Fo^2^+2Fc^2^)/3'
_atom_sites_solution_hydrogens     geom
_atom_sites_solution_primary     direct
_atom_sites_solution_secondary     difmap
_refine_ls_shift/su_max     0.001
_refine_ls_shift/su_mean     0.000
_refine_diff_density_max     0.654
_refine_diff_density_min     -0.263
_refine_ls_extinction_method     none
_refine_ls_extinction_coef     ?
loop_
    _atom_type_symbol
    _atom_type_description
    _atom_type_scat_dispersion_real
    _atom_type_scat_dispersion_imag
    _atom_type_scat_source
    'C' 'C' 0.0033 0.0016
                         'International Tables Vol C Tables 4.2.6.8 and 6.1.1.4'
    'H' 'H' 0.0000 0.0000
                         'International Tables Vol C Tables 4.2.6.8 and 6.1.1.4'
    'O' 'O' 0.0106 0.0060
                         'International Tables Vol C Tables 4.2.6.8 and 6.1.1.4'
_computing_data_collection
;
CrysAlisPro CCD (Oxford Diffraction, 2008)
;
_computing_cell_refinement
;
CrysAlisPro RED (Oxford Diffraction, 2008)
;
_computing_data_reduction
;
CrysAlisPro RED (Oxford Diffraction, 2008)
;
_computing_structure_solution     'SHELXS97 (Sheldrick, 2008)'
_computing_structure_refinement     'SHELXL97 (Sheldrick, 2008)'
_computing_molecular_graphics     'ORTEP-3 (Farrugia, 1997)'
_computing_publication_material     'SHELXL97 (Sheldrick, 2008)'
loop_
    _atom_site_type_symbol
    _atom_site_label
    _atom_site_fract_x
    _atom_site_fract_y
    _atom_site_fract_z
    _atom_site_U_iso_or_equiv
    _atom_site_adp_type
    _atom_site_calc_flag
    _atom_site_refinement_flags
    _atom_site_occupancy
    _atom_site_disorder_assembly
    _atom_site_disorder_group
    C C1 0.1644(5) 0.22484(12) 0.2555(2) 0.0171(7) Uani d . 1 . .
    C C2 0.2182(5) 0.21091(12) 0.17203(19) 0.0171(7) Uani d . 1 . .
    H H2 0.1296 0.2200 0.1221 0.020 Uiso calc R 1 . .
    C C3 0.4090(5) 0.18306(12) 0.16789(19) 0.0188(7) Uani d . 1 . .
    C C4 0.5456(5) 0.16979(12) 0.24048(19) 0.0177(7) Uani d . 1 . .
    H H4 0.6756 0.1518 0.2353 0.021 Uiso calc R 1 . .
    C C5 0.4830(5) 0.18408(13) 0.32137(19) 0.0191(7) Uani d . 1 . .
    C C6 0.2907(5) 0.21159(12) 0.33028(19) 0.0176(7) Uani d . 1 . .
    H H6 0.2493 0.2207 0.3850 0.021 Uiso calc R 1 . .
    O O1 -0.0344(3) 0.24931(9) 0.26764(13) 0.0208(5) Uani d . 1 . .
    C C11 -0.0865(5) 0.29755(13) 0.2254(2) 0.0216(7) Uani d . 1 . .
    O O11 0.0352(4) 0.32021(9) 0.18212(16) 0.0330(6) Uani d . 1 . .
    C C12 -0.3065(5) 0.31541(14) 0.2446(2) 0.0255(8) Uani d . 1 . .
    H H12A -0.3271 0.3527 0.2281 0.038 Uiso calc R 1 . .
    H H12B -0.3206 0.3115 0.3059 0.038 Uiso calc R 1 . .
    H H12C -0.4137 0.2935 0.2122 0.038 Uiso calc R 1 . .
    O O3 0.4578(3) 0.16404(8) 0.08570(13) 0.0210(5) Uani d . 1 . .
    C C31 0.6135(5) 0.19045(13) 0.0455(2) 0.0211(7) Uani d . 1 . .
    O O31 0.7100(4) 0.22877(10) 0.07680(15) 0.0301(6) Uani d . 1 . .
    C C32 0.6401(5) 0.16603(14) -0.04125(19) 0.0255(8) Uani d . 1 . .
    H H32A 0.5192 0.1759 -0.0816 0.038 Uiso calc R 1 . .
    H H32B 0.6469 0.1273 -0.0359 0.038 Uiso calc R 1 . .
    H H32C 0.7714 0.1792 -0.0622 0.038 Uiso calc R 1 . .
    O O5 0.6130(3) 0.16564(9) 0.39428(13) 0.0233(5) Uani d . 1 . .
    C C51 0.7090(5) 0.20210(14) 0.4523(2) 0.0222(7) Uani d . 1 . .
    O O51 0.6831(4) 0.25004(10) 0.44501(15) 0.0325(6) Uani d . 1 . .
    C C52 0.8440(5) 0.17336(15) 0.5235(2) 0.0265(8) Uani d . 1 . .
    H H52A 0.9872 0.1885 0.5292 0.040 Uiso calc R 1 . .
    H H52B 0.8518 0.1355 0.5096 0.040 Uiso calc R 1 . .
    H H52C 0.7797 0.1776 0.5775 0.040 Uiso calc R 1 . .
    C C91 0.8316(5) 0.52607(12) 0.23650(19) 0.0169(7) Uani d . 1 . .
    C C92 0.7795(5) 0.53882(12) 0.32051(19) 0.0155(7) Uani d . 1 . .
    H H92 0.8699 0.5293 0.3697 0.019 Uiso calc R 1 . .
    C C93 0.5880(5) 0.56608(12) 0.32707(19) 0.0177(7) Uani d . 1 . .
    C C94 0.4486(5) 0.58031(12) 0.25507(19) 0.0181(7) Uani d . 1 . .
    H H94 0.3188 0.5981 0.2614 0.022 Uiso calc R 1 . .
    C C95 0.5094(5) 0.56707(12) 0.17385(18) 0.0170(7) Uani d . 1 . .
    C C96 0.7021(5) 0.54049(11) 0.16326(19) 0.0162(7) Uani d . 1 . .
    H H96 0.7423 0.5327 0.1079 0.019 Uiso calc R 1 . .
    O O91 1.0296(3) 0.50177(9) 0.22335(13) 0.0189(5) Uani d . 1 . .
    C C911 1.0768(5) 0.45224(13) 0.26152(19) 0.0184(7) Uani d . 1 . .
    O O911 0.9526(4) 0.42894(9) 0.30330(16) 0.0317(6) Uani d . 1 . .
    C C912 1.2938(6) 0.43354(14) 0.2422(2) 0.0240(7) Uani d . 1 . .
    H H91A 1.3171 0.3972 0.2635 0.036 Uiso calc R 1 . .
    H H91B 1.4021 0.4571 0.2703 0.036 Uiso calc R 1 . .
    H H91C 1.3030 0.4342 0.1803 0.036 Uiso calc R 1 . .
    O O93 0.5437(3) 0.58395(9) 0.41005(13) 0.0224(5) Uani d . 1 . .
    C C931 0.3854(5) 0.55818(14) 0.4494(2) 0.0211(7) Uani d . 1 . .
    O O931 0.2877(4) 0.52004(11) 0.41682(15) 0.0315(6) Uani d . 1 . .
    C C932 0.3602(6) 0.58228(15) 0.5361(2) 0.0290(9) Uani d . 1 . .
    H H93A 0.2355 0.5669 0.5594 0.043 Uiso calc R 1 . .
    H H93B 0.3420 0.6208 0.5302 0.043 Uiso calc R 1 . .
    H H93C 0.4870 0.5747 0.5749 0.043 Uiso calc R 1 . .
    O O95 0.3780(3) 0.58607(9) 0.10101(13) 0.0217(5) Uani d . 1 . .
    C C951 0.2842(5) 0.54966(13) 0.04289(19) 0.0196(7) Uani d . 1 . .
    O O951 0.3003(3) 0.50160(9) 0.05213(13) 0.0241(5) Uani d . 1 . .
    C C952 0.1636(5) 0.57803(15) -0.0327(2) 0.0273(8) Uani d . 1 . .
    H H95A 0.2478 0.5771 -0.0819 0.041 Uiso calc R 1 . .
    H H95B 0.1380 0.6150 -0.0171 0.041 Uiso calc R 1 . .
    H H95C 0.0277 0.5601 -0.0474 0.041 Uiso calc R 1 . .
loop_
    _atom_site_aniso_label
    _atom_site_aniso_U_11
    _atom_site_aniso_U_22
    _atom_site_aniso_U_33
    _atom_site_aniso_U_12
    _atom_site_aniso_U_13
    _atom_site_aniso_U_23
    C1 0.0166(16) 0.0130(15) 0.0220(16) -0.0003(13) 0.0030(12) 0.0001(12)
    C2 0.0153(16) 0.0180(17) 0.0176(15) -0.0033(14) -0.0001(12) 0.0030(13)
    C3 0.0249(17) 0.0158(16) 0.0158(15) -0.0062(14) 0.0019(13) -0.0008(12)
    C4 0.0195(16) 0.0127(16) 0.0208(16) -0.0002(13) 0.0012(13) -0.0017(12)
    C5 0.0215(16) 0.0151(16) 0.0195(16) -0.0029(13) -0.0047(13) 0.0001(12)
    C6 0.0208(17) 0.0176(17) 0.0150(15) -0.0015(14) 0.0051(12) -0.0013(13)
    O1 0.0186(11) 0.0217(12) 0.0225(12) 0.0032(9) 0.0034(9) 0.0036(9)
    C11 0.0286(18) 0.0173(17) 0.0186(16) -0.0003(14) 0.0005(14) -0.0033(13)
    O11 0.0367(14) 0.0195(13) 0.0459(15) 0.0016(11) 0.0193(12) 0.0053(11)
    C12 0.0261(17) 0.0234(19) 0.0261(18) 0.0035(17) -0.0022(14) -0.0001(14)
    O3 0.0263(12) 0.0209(12) 0.0159(11) -0.0037(10) 0.0025(9) -0.0021(9)
    C31 0.0166(16) 0.0240(18) 0.0227(17) 0.0027(14) 0.0020(13) 0.0025(14)
    O31 0.0279(13) 0.0334(14) 0.0294(13) -0.0088(11) 0.0052(10) -0.0059(11)
    C32 0.0285(18) 0.033(2) 0.0159(16) 0.0031(15) 0.0049(14) 0.0009(14)
    O5 0.0276(12) 0.0208(12) 0.0203(11) 0.0033(10) -0.0051(9) -0.0036(9)
    C51 0.0174(16) 0.0282(19) 0.0214(17) 0.0000(14) 0.0050(13) -0.0055(14)
    O51 0.0434(15) 0.0262(14) 0.0262(13) -0.0040(12) -0.0056(11) -0.0018(11)
    C52 0.0247(18) 0.036(2) 0.0184(16) 0.0039(16) -0.0025(14) -0.0049(14)
    C91 0.0150(16) 0.0148(15) 0.0210(16) -0.0036(13) 0.0019(13) 0.0006(12)
    C92 0.0179(16) 0.0137(16) 0.0144(15) -0.0037(13) -0.0010(12) 0.0004(12)
    C93 0.0224(16) 0.0153(16) 0.0158(15) -0.0030(13) 0.0031(12) -0.0027(12)
    C94 0.0200(16) 0.0148(16) 0.0199(16) -0.0029(13) 0.0035(13) -0.0016(12)
    C95 0.0185(15) 0.0162(16) 0.0157(15) -0.0002(13) -0.0018(12) 0.0031(12)
    C96 0.0241(17) 0.0114(16) 0.0139(14) -0.0019(13) 0.0053(12) -0.0021(12)
    O91 0.0177(11) 0.0205(12) 0.0190(11) 0.0034(9) 0.0045(9) 0.0034(9)
    C911 0.0241(17) 0.0168(16) 0.0142(15) -0.0007(14) 0.0008(13) -0.0021(12)
    O911 0.0407(14) 0.0178(12) 0.0398(14) 0.0016(11) 0.0209(12) 0.0034(11)
    C912 0.0276(17) 0.0188(18) 0.0255(17) 0.0052(16) 0.0015(13) 0.0004(14)
    O93 0.0275(12) 0.0262(13) 0.0143(11) -0.0010(10) 0.0061(9) -0.0055(9)
    C931 0.0170(16) 0.0264(19) 0.0203(16) 0.0076(14) 0.0039(13) 0.0062(14)
    O931 0.0282(13) 0.0416(16) 0.0249(13) -0.0075(12) 0.0036(10) -0.0011(11)
    C932 0.0313(19) 0.039(2) 0.0177(17) 0.0069(17) 0.0072(14) 0.0040(14)
    O95 0.0251(12) 0.0194(12) 0.0192(11) 0.0044(9) -0.0050(9) -0.0028(9)
    C951 0.0176(16) 0.0255(18) 0.0160(16) -0.0011(14) 0.0040(12) -0.0044(14)
    O951 0.0297(13) 0.0219(13) 0.0205(12) -0.0041(10) 0.0012(9) -0.0015(9)
    C952 0.0292(19) 0.030(2) 0.0210(17) 0.0029(16) -0.0061(14) 0.0004(14)
_geom_special_details
;
All e.s.d.'s (except the e.s.d. in the dihedral angle between two l.s. planes)
are estimated using the full covariance matrix. The cell e.s.d.'s are taken
into account individually in the estimation of e.s.d.'s in distances, angles
and torsion angles; correlations between e.s.d.'s in cell parameters are only
used when they are defined by crystal symmetry. An approximate (isotropic)
treatment of cell e.s.d.'s is used for estimating e.s.d.'s involving l.s.
planes.
;
loop_
    _geom_bond_atom_site_label_1
    _geom_bond_atom_site_label_2
    _geom_bond_site_symmetry_2
    _geom_bond_distance
    _geom_bond_publ_flag
    C1 C6 . 1.370(4) ?
    C1 C2 . 1.399(4) ?
    C1 O1 . 1.401(3) ?
    C2 C3 . 1.375(4) ?
    C2 H2 . 0.9300 ?
    C3 C4 . 1.378(4) ?
    C3 O3 . 1.408(4) ?
    C4 C5 . 1.383(4) ?
    C4 H4 . 0.9300 ?
    C5 C6 . 1.390(4) ?
    C5 O5 . 1.396(3) ?
    C6 H6 . 0.9300 ?
    O1 C11 . 1.380(4) ?
    C11 O11 . 1.191(4) ?
    C11 C12 . 1.489(4) ?
    C12 H12A . 0.9600 ?
    C12 H12B . 0.9600 ?
    C12 H12C . 0.9600 ?
    O3 C31 . 1.360(4) ?
    C31 O31 . 1.196(4) ?
    C31 C32 . 1.488(4) ?
    C32 H32A . 0.9600 ?
    C32 H32B . 0.9600 ?
    C32 H32C . 0.9600 ?
    O5 C51 . 1.365(4) ?
    C51 O51 . 1.197(4) ?
    C51 C52 . 1.495(4) ?
    C52 H52A . 0.9600 ?
    C52 H52B . 0.9600 ?
    C52 H52C . 0.9600 ?
    C91 C96 . 1.369(4) ?
    C91 C92 . 1.397(4) ?
    C91 O91 . 1.398(3) ?
    C92 C93 . 1.376(4) ?
    C92 H92 . 0.9300 ?
    C93 C94 . 1.386(4) ?
    C93 O93 . 1.402(3) ?
    C94 C95 . 1.377(4) ?
    C94 H94 . 0.9300 ?
    C95 C96 . 1.386(4) ?
    C95 O95 . 1.404(3) ?
    C96 H96 . 0.9300 ?
    O91 C911 . 1.375(4) ?
    C911 O911 . 1.195(4) ?
    C911 C912 . 1.479(4) ?
    C912 H91A . 0.9600 ?
    C912 H91B . 0.9600 ?
    C912 H91C . 0.9600 ?
    O93 C931 . 1.359(4) ?
    C931 O931 . 1.203(4) ?
    C931 C932 . 1.481(4) ?
    C932 H93A . 0.9600 ?
    C932 H93B . 0.9600 ?
    C932 H93C . 0.9600 ?
    O95 C951 . 1.359(4) ?
    C951 O951 . 1.197(4) ?
    C951 C952 . 1.496(4) ?
    C952 H95A . 0.9600 ?
    C952 H95B . 0.9600 ?
    C952 H95C . 0.9600 ?
loop_
    _geom_angle_atom_site_label_1
    _geom_angle_atom_site_label_2
    _geom_angle_atom_site_label_3
    _geom_angle_site_symmetry_1
    _geom_angle_site_symmetry_3
    _geom_angle
    _geom_angle_publ_flag
    C6 C1 C2 . . 123.1(3) ?
    C6 C1 O1 . . 115.7(3) ?
    C2 C1 O1 . . 121.0(3) ?
    C3 C2 C1 . . 116.4(3) ?
    C3 C2 H2 . . 121.8 ?
    C1 C2 H2 . . 121.8 ?
    C2 C3 C4 . . 123.3(3) ?
    C2 C3 O3 . . 117.7(3) ?
    C4 C3 O3 . . 118.8(3) ?
    C3 C4 C5 . . 117.8(3) ?
    C3 C4 H4 . . 121.1 ?
    C5 C4 H4 . . 121.1 ?
    C4 C5 C6 . . 121.9(3) ?
    C4 C5 O5 . . 116.8(3) ?
    C6 C5 O5 . . 121.1(3) ?
    C1 C6 C5 . . 117.6(3) ?
    C1 C6 H6 . . 121.2 ?
    C5 C6 H6 . . 121.2 ?
    C11 O1 C1 . . 118.7(2) ?
    O11 C11 O1 . . 122.3(3) ?
    O11 C11 C12 . . 127.7(3) ?
    O1 C11 C12 . . 109.9(3) ?
    C11 C12 H12A . . 109.5 ?
    C11 C12 H12B . . 109.5 ?
    H12A C12 H12B . . 109.5 ?
    C11 C12 H12C . . 109.5 ?
    H12A C12 H12C . . 109.5 ?
    H12B C12 H12C . . 109.5 ?
    C31 O3 C3 . . 118.0(2) ?
    O31 C31 O3 . . 123.1(3) ?
    O31 C31 C32 . . 126.0(3) ?
    O3 C31 C32 . . 110.9(3) ?
    C31 C32 H32A . . 109.5 ?
    C31 C32 H32B . . 109.5 ?
    H32A C32 H32B . . 109.5 ?
    C31 C32 H32C . . 109.5 ?
    H32A C32 H32C . . 109.5 ?
    H32B C32 H32C . . 109.5 ?
    C51 O5 C5 . . 119.7(2) ?
    O51 C51 O5 . . 122.9(3) ?
    O51 C51 C52 . . 126.8(3) ?
    O5 C51 C52 . . 110.4(3) ?
    C51 C52 H52A . . 109.5 ?
    C51 C52 H52B . . 109.5 ?
    H52A C52 H52B . . 109.5 ?
    C51 C52 H52C . . 109.5 ?
    H52A C52 H52C . . 109.5 ?
    H52B C52 H52C . . 109.5 ?
    C96 C91 C92 . . 122.3(3) ?
    C96 C91 O91 . . 116.7(3) ?
    C92 C91 O91 . . 120.8(3) ?
    C93 C92 C91 . . 116.9(3) ?
    C93 C92 H92 . . 121.5 ?
    C91 C92 H92 . . 121.5 ?
    C92 C93 C94 . . 122.9(3) ?
    C92 C93 O93 . . 117.6(3) ?
    C94 C93 O93 . . 119.2(3) ?
    C95 C94 C93 . . 117.5(3) ?
    C95 C94 H94 . . 121.2 ?
    C93 C94 H94 . . 121.2 ?
    C94 C95 C96 . . 122.0(3) ?
    C94 C95 O95 . . 117.2(3) ?
    C96 C95 O95 . . 120.5(3) ?
    C91 C96 C95 . . 118.2(3) ?
    C91 C96 H96 . . 120.9 ?
    C95 C96 H96 . . 120.9 ?
    C911 O91 C91 . . 118.3(2) ?
    O911 C911 O91 . . 122.3(3) ?
    O911 C911 C912 . . 127.0(3) ?
    O91 C911 C912 . . 110.7(3) ?
    C911 C912 H91A . . 109.5 ?
    C911 C912 H91B . . 109.5 ?
    H91A C912 H91B . . 109.5 ?
    C911 C912 H91C . . 109.5 ?
    H91A C912 H91C . . 109.5 ?
    H91B C912 H91C . . 109.5 ?
    C931 O93 C93 . . 118.0(2) ?
    O931 C931 O93 . . 122.5(3) ?
    O931 C931 C932 . . 126.8(3) ?
    O93 C931 C932 . . 110.7(3) ?
    C931 C932 H93A . . 109.5 ?
    C931 C932 H93B . . 109.5 ?
    H93A C932 H93B . . 109.5 ?
    C931 C932 H93C . . 109.5 ?
    H93A C932 H93C . . 109.5 ?
    H93B C932 H93C . . 109.5 ?
    C951 O95 C95 . . 119.1(2) ?
    O951 C951 O95 . . 123.4(3) ?
    O951 C951 C952 . . 125.8(3) ?
    O95 C951 C952 . . 110.8(3) ?
    C951 C952 H95A . . 109.5 ?
    C951 C952 H95B . . 109.5 ?
    H95A C952 H95B . . 109.5 ?
    C951 C952 H95C . . 109.5 ?
    H95A C952 H95C . . 109.5 ?
    H95B C952 H95C . . 109.5 ?
loop_
    _geom_torsion_atom_site_label_1
    _geom_torsion_atom_site_label_2
    _geom_torsion_atom_site_label_3
    _geom_torsion_atom_site_label_4
    _geom_torsion_site_symmetry_1
    _geom_torsion_site_symmetry_2
    _geom_torsion_site_symmetry_3
    _geom_torsion_site_symmetry_4
    _geom_torsion
    _geom_torsion_publ_flag
    C6 C1 C2 C3 . . . . -0.6(5) ?
    O1 C1 C2 C3 . . . . -174.8(3) ?
    C1 C2 C3 C4 . . . . -1.1(4) ?
    C1 C2 C3 O3 . . . . 174.2(2) ?
    C2 C3 C4 C5 . . . . 1.9(5) ?
    O3 C3 C4 C5 . . . . -173.4(3) ?
    C3 C4 C5 C6 . . . . -0.9(5) ?
    C3 C4 C5 O5 . . . . 173.9(3) ?
    C2 C1 C6 C5 . . . . 1.5(5) ?
    O1 C1 C6 C5 . . . . 175.9(3) ?
    C4 C5 C6 C1 . . . . -0.7(5) ?
    O5 C5 C6 C1 . . . . -175.3(3) ?
    C6 C1 O1 C11 . . . . 127.7(3) ?
    C2 C1 O1 C11 . . . . -57.7(4) ?
    C1 O1 C11 O11 . . . . -3.2(4) ?
    C1 O1 C11 C12 . . . . 178.0(2) ?
    C2 C3 O3 C31 . . . . 105.9(3) ?
    C4 C3 O3 C31 . . . . -78.6(3) ?
    C3 O3 C31 O31 . . . . 0.1(4) ?
    C3 O3 C31 C32 . . . . -178.5(3) ?
    C4 C5 O5 C51 . . . . 120.3(3) ?
    C6 C5 O5 C51 . . . . -64.9(4) ?
    C5 O5 C51 O51 . . . . 1.9(4) ?
    C5 O5 C51 C52 . . . . -178.6(3) ?
    C96 C91 C92 C93 . . . . 1.1(4) ?
    O91 C91 C92 C93 . . . . 175.6(3) ?
    C91 C92 C93 C94 . . . . 0.7(4) ?
    C91 C92 C93 O93 . . . . -173.7(2) ?
    C92 C93 C94 C95 . . . . -1.2(5) ?
    O93 C93 C94 C95 . . . . 173.1(3) ?
    C93 C94 C95 C96 . . . . 0.0(5) ?
    C93 C94 C95 O95 . . . . -174.1(3) ?
    C92 C91 C96 C95 . . . . -2.2(4) ?
    O91 C91 C96 C95 . . . . -176.9(3) ?
    C94 C95 C96 C91 . . . . 1.6(5) ?
    O95 C95 C96 C91 . . . . 175.6(3) ?
    C96 C91 O91 C911 . . . . -125.3(3) ?
    C92 C91 O91 C911 . . . . 59.9(4) ?
    C91 O91 C911 O911 . . . . 1.9(4) ?
    C91 O91 C911 C912 . . . . -178.7(2) ?
    C92 C93 O93 C931 . . . . -108.7(3) ?
    C94 C93 O93 C931 . . . . 76.7(4) ?
    C93 O93 C931 O931 . . . . 2.1(4) ?
    C93 O93 C931 C932 . . . . -179.9(3) ?
    C94 C95 O95 C951 . . . . -120.5(3) ?
    C96 C95 O95 C951 . . . . 65.3(4) ?
    C95 O95 C951 O951 . . . . 3.1(4) ?
    C95 O95 C951 C952 . . . . -176.2(3) ?
loop_
    _geom_hbond_atom_site_label_D
    _geom_hbond_atom_site_label_H
    _geom_hbond_atom_site_label_A
    _geom_hbond_site_symmetry_A
    _geom_hbond_distance_DH
    _geom_hbond_distance_HA
    _geom_hbond_distance_DA
    _geom_hbond_angle_DHA
    C52 H52A O31 4_666 0.96 2.53 3.363(4) 145
    C52 H52C O11 4_666 0.96 2.31 3.242(4) 163
    C932 H93A O911 3_666 0.96 2.51 3.292(4) 139
    C952 H95C O951 3_565 0.96 2.54 3.474(4) 165
    C4 H4 Cg2 2_645 0.93 2.68 3.460(3) 141
    C12 H12C Cg1 1_455 0.96 2.86 3.604(4) 135
    C912 H91B Cg2 1_655 0.96 2.84 3.658(4) 143
    C94 H94 Cg2 2 0.93 2.67 3.435(3) 140
data_global
_journal_date_recd_electronic     2009-10-23
_journal_date_accepted     2009-11-20
_journal_name_full     'Acta Crystallographica, Section E'
_journal_year     2009
_journal_volume     65
_journal_issue     12
_journal_page_first     o3279
_journal_page_last     o3279
_journal_paper_category     QO
_journal_coeditor_code     HB5176
_publ_contact_author_name     'David L. Hughes'
_publ_contact_author_address
;
School of Chemistry,
University of East Anglia,
Norwich,
NR4 7TJ, UK.
;
_publ_contact_author_email     d.l.hughes@uea.ac.uk
_publ_contact_author_fax     ?
_publ_contact_author_phone     '01 603 593 186'
_publ_section_title
;
Benzene-1,3,5-triyl triacetate
;
loop_
    _publ_author_name
    _publ_author_footnote
    _publ_author_address
    'Haines, Alan H.' .
;
School of Chemistry,
University of East Anglia,
Norwich NR4 7TJ
England
;
    'Hughes, David L.' .
;
School of Chemistry,
University of East Anglia,
Norwich NR4 7TJ
England
;
_publ_section_synopsis     .
