# Supplementary material for: Benzene-1,3,5-triyl triacetate
Source: Acta Crystallogr Sect E Struct Rep Online. 2009 Nov 28;65(Pt 12):o3279. doi: 10.1107/S1600536809050016 (PMC2971848; doi:10.1107/S1600536809050016)
Supplement: Supplementary file 2 [file e-65-o3279-Isup2.hkl]

#
# h,k,l, Fc-squared, Fo-squared, sigma(Fo-squared) and status flag
#
data_I
_shelx_title ' ALANH3 in P2(1)/n'
_shelx_refln_list_code          4
_shelx_F_calc_maximum      240.63
_exptl_crystal_F_000      1056.00
_reflns_d_resolution_high  0.8410
 
loop_
 _symmetry_equiv_pos_as_xyz
 'x, y, z'
 '-x+1/2, y+1/2, -z+1/2'
 '-x, -y, -z'
 'x-1/2, -y-1/2, z-1/2'
 
_cell_length_a     6.2029
_cell_length_b    24.6643
_cell_length_c    15.3862
_cell_angle_alpha  90.000
_cell_angle_beta   95.297
_cell_angle_gamma  90.000
 
_shelx_F_squared_multiplier     1.000
 
loop_
 _refln_index_h
 _refln_index_k
 _refln_index_l
 _refln_F_squared_calc
 _refln_F_squared_meas
 _refln_F_squared_sigma
 _refln_observed_status
   2   0   0      250.50      276.72      7.19 o
   4   0   0      537.23      757.52     15.40 o
   6   0   0      134.07      149.21     16.26 o
   1   1   0      113.62      111.14      5.55 o
   2   1   0     5944.44     5713.92     38.23 o
   3   1   0     3996.62     4075.47     40.35 o
   4   1   0     3283.85     3609.48     31.98 o
   5   1   0      233.62      256.71     11.08 o
   6   1   0       53.14       64.37     11.82 o
   7   1   0       65.15       61.74     21.28 o
   1   2   0       20.50       22.69      3.08 o
   2   2   0       46.24       51.12      5.99 o
   3   2   0        3.68        0.04      5.68 o
   4   2   0       68.69       77.29      7.84 o
   5   2   0        1.54        8.01     11.47 o
   6   2   0       11.34       17.85     12.78 o
   7   2   0        0.02       10.83     28.06 o
   1   3   0    17168.75    15977.82    132.77 o
   2   3   0      137.08      165.39      6.49 o
   3   3   0       35.10       25.71      5.49 o
   4   3   0      861.77      878.91     11.84 o
   5   3   0        0.24       11.29     11.36 o
   6   3   0      456.99      442.35     14.30 o
   7   3   0      213.35      244.55     21.48 o
   0   4   0    15597.05    21012.97    328.81 o
   1   4   0      665.48      824.80      8.77 o
   2   4   0     9686.17    12842.18     59.22 o
   3   4   0      863.07     1069.35     13.45 o
   4   4   0     2017.76     2342.74     29.41 o
   5   4   0      610.01      724.19     15.15 o
   6   4   0       78.41      120.60     14.66 o
   7   4   0       89.33      132.03     20.45 o
   1   5   0    33779.01    32940.09    402.45 o
   2   5   0      281.67      227.93      7.21 o
   3   5   0     2118.60     2422.88     30.36 o
   4   5   0     1910.24     1912.84     34.06 o
   5   5   0      357.35      383.96     15.40 o
   6   5   0        3.28       18.87     14.94 o
   7   5   0        0.45       15.99     24.04 o
   0   6   0       10.68       19.54      6.93 o
   1   6   0        2.65        3.68      8.62 o
   2   6   0       24.42       25.30      6.29 o
   3   6   0        0.01        2.19      7.59 o
   4   6   0       24.46       40.02      8.92 o
   5   6   0        0.06       28.99     16.80 o
   6   6   0        4.56       24.60     17.32 o
   7   6   0        3.99       17.36     24.76 o
   1   7   0     9068.08     9403.70     51.01 o
   2   7   0      624.23      569.18      6.88 o
   3   7   0      570.61      584.53      8.88 o
   4   7   0       84.29       88.28      9.97 o
   5   7   0      113.75      129.44     15.09 o
   6   7   0      135.30      178.98     16.55 o
   7   7   0      233.96      221.85     23.49 o
   0   8   0    50178.26    61813.31    488.27 o
   1   8   0     9673.60    12204.15    102.00 o
   2   8   0     2838.10     3675.81     32.54 o
   3   8   0     1440.21     1819.44     21.27 o
   4   8   0      246.16      362.34     12.49 o
   5   8   0      768.27      988.49     22.55 o
   6   8   0      306.84      385.32     22.55 o
   7   8   0        0.28        0.00     20.68 o
   1   9   0     3131.50     3292.79     31.22 o
   2   9   0      699.44      760.39     12.77 o
   3   9   0      168.56      150.64     10.53 o
   4   9   0      358.45      351.70     12.73 o
   5   9   0      267.17      293.06     22.42 o
   6   9   0      153.84      137.73     21.62 o
   0  10   0        0.09        4.55      9.42 o
   1  10   0        0.09        0.00      6.85 o
   2  10   0       19.67       22.91      8.51 o
   3  10   0        1.09        8.10      9.72 o
   4  10   0        2.45       14.91     15.78 o
   5  10   0        5.83       10.74     21.14 o
   6  10   0        1.04       27.85     21.79 o
   1  11   0     1576.62     1674.88     11.19 o
   2  11   0       67.57       72.03      9.01 o
   3  11   0     1313.85     1442.78     21.90 o
   4  11   0       25.89       32.09     14.97 o
   5  11   0       27.54       21.15     20.32 o
   6  11   0      847.10      861.77     26.35 o
   0  12   0    19936.49    25420.29    261.23 o
   1  12   0       16.57       19.26      7.96 o
   2  12   0     9367.74    12211.11     93.01 o
   3  12   0      203.59      263.32     13.33 o
   4  12   0       38.81       34.02     14.34 o
   5  12   0      183.77      194.06     20.87 o
   6  12   0      433.75      509.15     24.44 o
   1  13   0     1465.07     1687.95     14.26 o
   2  13   0     1254.41     1261.74     13.66 o
   3  13   0       78.47       63.13     12.81 o
   4  13   0      234.70      262.61     15.18 o
   5  13   0      152.86      164.92     21.09 o
   6  13   0       14.34       24.82     22.84 o
   0  14   0        6.46       16.86     11.53 o
   1  14   0       15.17        8.58      8.72 o
   2  14   0       25.69       27.47     10.01 o
   3  14   0        0.03       25.83     13.15 o
   4  14   0       47.53       48.29     14.66 o
   5  14   0        1.10       18.73     20.06 o
   6  14   0        7.75       26.22     23.18 o
   1  15   0      672.35      722.74     11.33 o
   2  15   0       44.02       38.96     10.73 o
   3  15   0       53.61       56.87     13.34 o
   4  15   0       78.74       78.43     15.08 o
   5  15   0       23.91       35.95     21.00 o
   6  15   0       52.06       66.38     23.34 o
   0  16   0     1785.05     2275.00     30.28 o
   1  16   0     3186.53     3996.85     32.73 o
   2  16   0     2009.08     2470.99     20.10 o
   3  16   0      224.24      300.86     15.07 o
   4  16   0      168.88      240.74     16.11 o
   5  16   0       28.12        9.90     21.48 o
   6  16   0       13.79       57.22     23.87 o
   1  17   0     1583.21     1758.01     15.06 o
   2  17   0      480.83      519.92     12.74 o
   3  17   0     2043.11     2124.27     23.45 o
   4  17   0      578.31      571.94     17.88 o
   5  17   0      111.19      124.21     22.93 o
   0  18   0        5.37       31.64     15.59 o
   1  18   0        6.56       24.76     11.86 o
   2  18   0        4.23       14.77     12.26 o
   3  18   0        1.65       13.79     15.03 o
   4  18   0       26.40       23.12     15.90 o
   5  18   0        0.13       18.92     25.19 o
   1  19   0      237.24      251.60     12.24 o
   2  19   0       26.42       26.57     12.07 o
   3  19   0      171.24      159.54     14.64 o
   4  19   0       14.10       29.81     16.48 o
   5  19   0       58.26       68.98     24.49 o
   0  20   0      794.83      918.23     24.65 o
   1  20   0       90.83      162.69     13.19 o
   2  20   0       98.42      134.75     12.34 o
   3  20   0      378.84      402.34     17.02 o
   4  20   0       43.08       63.38     17.14 o
   5  20   0      370.25      413.73     28.08 o
   1  21   0       17.49       30.33     14.87 o
   2  21   0      201.01      183.58     13.56 o
   3  21   0      360.45      386.69     17.60 o
   4  21   0      172.27      177.50     20.07 o
   5  21   0        6.95       37.74     28.36 o
   0  22   0        8.48       17.00     18.74 o
   1  22   0       17.47       23.03     13.54 o
   2  22   0       10.44       19.26     14.93 o
   3  22   0        1.07       30.75     17.65 o
   4  22   0        0.06       16.62     21.38 o
   1  23   0       22.56       37.29     14.06 o
   2  23   0       98.77       98.46     14.78 o
   3  23   0      669.59      632.50     19.52 o
   4  23   0        7.96       35.28     21.91 o
   0  24   0     1994.34     2258.85     45.37 o
   1  24   0      454.51      475.69     15.27 o
   2  24   0        7.08       31.36     16.61 o
   3  24   0      339.13      352.59     19.84 o
   4  24   0       48.83       56.30     22.87 o
   1  25   0       27.81       34.94     14.88 o
   2  25   0      177.48      187.46     16.87 o
   3  25   0      143.40      145.69     19.53 o
   0  26   0       12.11       10.75     24.14 o
   1  26   0       10.51       21.30     17.19 o
   2  26   0        0.56       33.00     18.70 o
   3  26   0        3.26       22.24     22.01 o
   1  27   0        0.02       20.32     17.45 o
   2  27   0      269.20      278.92     19.31 o
   0  28   0      632.05      621.07     34.67 o
   1  28   0      301.27      314.85     20.65 o
   2  28   0        4.50       44.47     20.31 o
   1  29   0      166.79      179.42     22.56 o
  -7   0   1        2.25        8.78     32.11 o
  -5   0   1        5.19        8.16     14.88 o
  -3   0   1       21.09       12.95     10.97 o
  -1   0   1       11.13       30.44      3.82 o
   1   0   1       32.37       22.42      4.91 o
   3   0   1      133.36      119.78      9.09 o
   5   0   1       30.21       29.88     15.17 o
   7   0   1        1.34       22.80     29.74 o
  -7   1   1        3.08       23.46     17.44 o
  -6   1   1      196.80      210.92     12.21 o
  -5   1   1      116.55      106.36      9.95 o
  -4   1   1     1763.81     1698.54     19.10 o
  -3   1   1      917.84      873.25      9.46 o
  -2   1   1     5953.79     5243.85     26.16 o
  -1   1   1      200.44      160.85      4.10 o
   1   1   1     2830.83     2387.79     30.48 o
   3   1   1     2356.74     2241.23     11.40 o
   4   1   1     1057.10     1012.85     10.44 o
   5   1   1       55.07       66.16     11.16 o
   6   1   1      147.26      149.24     14.85 o
   7   1   1      112.74       93.08     20.96 o
  -7   2   1      141.77      163.94     21.33 o
  -6   2   1      111.32      127.27     12.73 o
  -5   2   1      110.31      206.80     10.32 o
  -4   2   1     1785.99     1997.81     20.95 o
  -3   2   1     1327.31     1465.41      7.64 o
  -2   2   1        0.00       62.67      8.64 o
  -1   2   1      804.33      814.52      7.96 o
   1   2   1      762.10      786.53      7.94 o
   2   2   1     1493.30     1555.22     11.62 o
   3   2   1       36.13      136.00     10.84 o
   4   2   1     1315.69     1564.56     12.97 o
   5   2   1     1253.41     1534.85     24.27 o
   6   2   1      246.44      247.80     15.76 o
   7   2   1      126.44      119.31     22.29 o
  -7   3   1        2.19       37.19     19.74 o
  -6   3   1       93.28      115.57     13.56 o
  -5   3   1       23.85       23.33     10.56 o
  -4   3   1      787.53      650.34     11.39 o
  -3   3   1      381.78      401.67      6.64 o
  -2   3   1       23.59       30.62      4.41 o
  -1   3   1    10967.66     9181.10     81.21 o
   1   3   1     2357.49     2230.38     27.05 o
   2   3   1       58.19       58.55      5.67 o
   3   3   1        3.15       28.07      6.64 o
   4   3   1      285.02      311.82      9.59 o
   5   3   1       71.54       64.06     11.63 o
   6   3   1       87.62       74.84     15.74 o
   7   3   1      165.59      173.86     22.91 o
  -7   4   1        9.95       19.73     18.94 o
  -6   4   1       13.29       21.10     16.96 o
  -5   4   1        0.18       14.86     11.41 o
  -4   4   1        2.53        2.16      7.63 o
  -3   4   1       19.17       12.04      5.71 o
  -2   4   1        9.12       13.27      5.08 o
  -1   4   1       46.97       40.01      5.12 o
   0   4   1        0.17        1.15      3.84 o
   1   4   1       67.56       56.77      5.34 o
   2   4   1        1.46        0.28      4.63 o
   3   4   1        0.05        0.00      5.44 o
   4   4   1        1.55       12.97     10.40 o
   5   4   1       11.27        4.61     12.43 o
   6   4   1       38.14       24.93     16.00 o
   7   4   1       16.38       28.93     22.16 o
  -7   5   1        2.75       33.60     19.13 o
  -6   5   1      288.17      278.88     16.39 o
  -5   5   1       28.97       57.23     11.89 o
  -4   5   1     1633.05     1390.56     12.91 o
  -3   5   1     2257.35     2196.77     16.63 o
  -2   5   1      494.40      460.25      6.72 o
  -1   5   1    24593.59    20923.89    153.77 o
   0   5   1      741.42      635.71      9.39 o
   1   5   1    16106.34    14236.42    222.13 o
   2   5   1      148.91      130.62      5.26 o
   3   5   1      508.76      585.70     18.29 o
   4   5   1      129.03      202.08      9.83 o
   5   5   1      475.98      493.04     16.17 o
   6   5   1       20.73       49.35     16.26 o
   7   5   1       24.73       39.79     21.84 o
  -7   6   1       75.94      126.59     20.07 o
  -6   6   1       87.03      109.19     18.00 o
  -5   6   1     1382.21     1658.10     33.98 o
  -4   6   1      637.83      750.52      9.66 o
  -3   6   1     3662.38     4298.48     31.63 o
  -2   6   1     9178.82    10861.23     56.68 o
  -1   6   1     4917.72     5165.23     19.58 o
   0   6   1     7636.47     8866.78     42.63 o
   1   6   1     2034.76     2489.98     35.68 o
   2   6   1     1331.43     2021.73     78.37 o
   3   6   1        2.96      227.21     36.10 o
   4   6   1       40.67       88.08     10.12 o
   5   6   1     1098.58     1349.79     21.40 o
   6   6   1       62.99       87.31     16.72 o
   7   6   1      301.09      279.58     23.86 o
  -7   7   1       62.62       66.52     20.49 o
  -6   7   1        1.59       25.39     20.02 o
  -5   7   1      192.08      170.78     15.72 o
  -4   7   1       36.94       45.77      9.16 o
  -3   7   1      261.81      272.05      6.85 o
  -2   7   1     1529.46     1409.33      9.60 o
  -1   7   1     9998.72     9011.86     30.35 o
   0   7   1      666.30      665.97      7.53 o
   1   7   1     1336.19     1443.75     57.33 o
   2   7   1      225.79      258.38      8.85 o
   3   7   1      180.53      153.66      8.08 o
   4   7   1      202.64      173.07     12.66 o
   5   7   1        1.33       13.08     18.67 o
   6   7   1      298.93      276.58     17.48 o
   7   7   1        1.13       31.27     25.71 o
  -7   8   1       10.39       21.40     24.36 o
  -6   8   1        5.61       16.65     20.69 o
  -5   8   1       14.61       20.83     17.09 o
  -4   8   1        2.24        6.05      9.44 o
  -3   8   1        5.43        5.60      6.36 o
  -2   8   1        0.06        6.98      7.32 o
  -1   8   1       13.38       17.64      6.77 o
   0   8   1       18.46       10.14      6.83 o
   1   8   1       14.48       13.91      6.83 o
   2   8   1        0.37        5.33      6.28 o
   3   8   1       12.10        6.66      5.03 o
   4   8   1        0.11        2.73     11.68 o
   5   8   1        1.84        2.82     19.98 o
   6   8   1       12.59       26.58     19.76 o
   7   8   1        9.70        9.77     26.40 o
  -7   9   1       15.51       34.49     23.06 o
  -6   9   1       41.14       51.39     20.69 o
  -5   9   1      185.91      169.49     20.41 o
  -4   9   1        0.50       27.17     10.92 o
  -3   9   1      524.28      399.01      9.01 o
  -2   9   1        2.18       67.35     10.05 o
  -1   9   1     4638.55     4393.92     21.11 o
   0   9   1       92.13       79.48      6.81 o
   1   9   1       46.28      169.27     24.85 o
   2   9   1     2094.19     1891.64     27.54 o
   3   9   1       47.34       55.96      8.15 o
   4   9   1      345.84      322.30     17.01 o
   5   9   1       50.20       46.28     18.72 o
   6   9   1       40.03       50.05     22.91 o
  -6  10   1       43.58      140.98     22.36 o
  -5  10   1     2021.06     2102.06     52.41 o
  -4  10   1       15.40       58.81     10.38 o
  -3  10   1      251.22      405.67      9.06 o
  -2  10   1    12793.48    15316.00    114.93 o
  -1  10   1     2910.59     3592.09     22.42 o
   0  10   1     2110.96     2325.41     17.20 o
   1  10   1     1054.32     1443.52     28.36 o
   2  10   1     4726.91     6006.81     87.17 o
   3  10   1      448.05      540.14     12.06 o
   4  10   1      880.57      937.63     20.17 o
   5  10   1      146.19      285.90     23.23 o
   6  10   1     1374.41     1661.89     31.47 o
  -6  11   1      411.70      376.07     23.96 o
  -5  11   1       17.99       27.46     19.52 o
  -4  11   1       71.79       76.44     12.86 o
  -3  11   1        3.56      172.57     21.95 o
  -2  11   1      118.90      130.13      9.79 o
  -1  11   1     1895.70     1874.69     15.38 o
   0  11   1      927.10      944.39     10.12 o
   1  11   1     2124.45     1929.68     13.13 o
   2  11   1      859.54      797.97     13.20 o
   3  11   1     2864.28     2741.67     42.05 o
   4  11   1        9.96       13.56     18.34 o
   5  11   1        3.94       10.23     25.24 o
   6  11   1       38.21       53.22     23.63 o
  -6  12   1       10.72       18.66     21.93 o
  -5  12   1       10.02       10.83     20.97 o
  -4  12   1       17.43       22.79     14.13 o
  -3  12   1       10.08       21.12      9.43 o
  -2  12   1        1.46        7.60     10.44 o
  -1  12   1        8.15        7.93      8.07 o
   0  12   1        0.69        4.14      7.27 o
   1  12   1        5.77       16.56      8.85 o
   2  12   1        9.77       16.77     10.81 o
   3  12   1       52.40       45.56     14.63 o
   4  12   1       13.45       28.58     18.63 o
   5  12   1        1.83       27.28     22.35 o
   6  12   1        7.29       40.67     24.44 o
  -6  13   1       47.00       53.54     22.49 o
  -5  13   1       35.95       58.13     20.22 o
  -4  13   1      126.29      149.16     14.53 o
  -3  13   1      262.32      269.34     12.57 o
  -2  13   1     1782.20     1429.31     15.40 o
  -1  13   1     3635.90     3438.76     34.95 o
   0  13   1      224.53      220.29      8.34 o
   1  13   1       38.42      187.03     17.94 o
   2  13   1      214.60      252.44     12.36 o
   3  13   1        6.54       12.31     14.74 o
   4  13   1      783.36      661.57     15.96 o
   5  13   1      176.75      196.56     23.75 o
   6  13   1       22.97       34.74     22.20 o
  -6  14   1      117.93      173.33     23.19 o
  -5  14   1      103.27      172.56     21.93 o
  -4  14   1      757.02      980.15     18.65 o
  -3  14   1     2092.80     2375.34     26.12 o
  -2  14   1      611.21      685.65     12.41 o
  -1  14   1     3371.58     3752.37     32.71 o
   0  14   1     4878.88     5797.05     48.98 o
   1  14   1     1124.50     1386.20     18.81 o
   2  14   1        0.39       46.19     12.51 o
   3  14   1      682.63      819.72     23.85 o
   4  14   1     1638.49     1862.68     31.81 o
   5  14   1       23.88       39.27     21.45 o
   6  14   1      106.24      121.61     23.44 o
  -6  15   1       23.56       41.46     26.69 o
  -5  15   1       28.97       40.15     21.22 o
  -4  15   1      414.16      415.58     16.25 o
  -3  15   1        0.15       35.46     12.03 o
  -2  15   1       41.39       75.46     10.85 o
  -1  15   1      694.24      648.71     11.63 o
   0  15   1      585.94      600.73     10.79 o
   1  15   1       22.08       45.93      9.27 o
   2  15   1      585.22      523.27     13.25 o
   3  15   1      722.93      648.15     16.71 o
   4  15   1      899.98      792.57     17.57 o
   5  15   1       42.75       49.99     21.13 o
   6  15   1       99.87      101.69     24.50 o
  -6  16   1        1.14       16.36     31.55 o
  -5  16   1        1.75       28.92     22.26 o
  -4  16   1        0.03       17.27     15.21 o
  -3  16   1        6.15       27.91     12.84 o
  -2  16   1       28.04       32.47     11.58 o
  -1  16   1       15.76       19.79     11.32 o
   0  16   1        5.98       11.38     10.53 o
   1  16   1       31.66       39.36     10.09 o
   2  16   1        1.16       19.97     14.18 o
   3  16   1       29.38       32.17     14.97 o
   4  16   1       34.08       38.14     14.25 o
   5  16   1       11.82       23.68     21.67 o
   6  16   1        4.13       27.12     24.10 o
  -6  17   1      155.46      139.49     27.35 o
  -5  17   1       25.65       32.96     27.18 o
  -4  17   1     1155.27     1021.20     20.88 o
  -3  17   1     3663.89     3362.10     44.78 o
  -2  17   1      714.90      659.50     13.44 o
  -1  17   1      277.47      380.63     20.63 o
   0  17   1       42.02       50.04     10.95 o
   1  17   1     2074.60     2024.69     22.25 o
   2  17   1      326.68      364.25     12.67 o
   3  17   1       92.31      232.04     17.81 o
   4  17   1        0.32       54.26     14.98 o
   5  17   1        0.01       34.53     24.53 o
  -5  18   1      962.06     1026.62     30.58 o
  -4  18   1       69.35      104.67     17.32 o
  -3  18   1      135.48      166.21     15.06 o
  -2  18   1      623.13      835.48     21.14 o
  -1  18   1      294.68      477.54     25.03 o
   0  18   1      179.68      145.01     11.79 o
   1  18   1     2021.82     2212.52     27.03 o
   2  18   1     2104.97     2344.97     28.71 o
   3  18   1      145.00      177.57     14.45 o
   4  18   1      629.82      733.41     18.96 o
   5  18   1      869.27     1007.48     27.06 o
  -5  19   1        0.47       19.75     27.09 o
  -4  19   1       43.79       41.21     17.35 o
  -3  19   1      792.82      683.51     16.85 o
  -2  19   1      184.87      215.49     13.37 o
  -1  19   1      117.60      112.32     12.54 o
   0  19   1      462.33      458.22     13.15 o
   1  19   1      115.69      142.58     12.10 o
   2  19   1      434.41      402.32     13.45 o
   3  19   1      254.53      269.17     14.50 o
   4  19   1       29.46       40.76     16.63 o
   5  19   1       42.53       55.57     22.38 o
  -5  20   1        0.15       18.90     26.02 o
  -4  20   1        9.18       20.65     20.19 o
  -3  20   1        1.07       15.14     16.22 o
  -2  20   1       19.63       11.44     12.94 o
  -1  20   1        0.99       16.94     13.79 o
   0  20   1        3.12       22.07     12.37 o
   1  20   1        0.24       23.64     13.85 o
   2  20   1        2.90       17.55     12.27 o
   3  20   1        9.54       25.46     15.35 o
   4  20   1        6.76       33.79     18.25 o
   5  20   1        8.22       28.63     23.09 o
  -5  21   1       34.58       44.35     27.55 o
  -4  21   1      474.54      461.51     23.30 o
  -3  21   1       78.86       87.98     15.45 o
  -2  21   1      442.81      355.48     14.91 o
  -1  21   1      267.59      276.98     14.29 o
   0  21   1      268.84      247.04     13.40 o
   1  21   1      590.70      579.14     14.25 o
   2  21   1      692.42      641.57     15.86 o
   3  21   1       10.00       27.96     17.06 o
   4  21   1       78.86       90.04     18.24 o
   5  21   1        0.92       31.72     26.25 o
  -4  22   1      718.43      664.52     25.01 o
  -3  22   1     7578.25     7899.46     94.44 o
  -2  22   1       17.82       31.24     14.84 o
  -1  22   1       28.92       54.00     14.05 o
   0  22   1      852.57      953.66     16.60 o
   1  22   1      190.95      229.95     13.32 o
   2  22   1      118.98      155.34     13.71 o
   3  22   1       51.06      569.65     81.55 o
   4  22   1      238.58      298.04     19.80 o
  -4  23   1       79.05       69.45     22.43 o
  -3  23   1      508.14      426.99     19.22 o
  -2  23   1       21.63       38.82     15.49 o
  -1  23   1        8.30       46.94     14.03 o
   0  23   1      515.23      497.11     15.41 o
   1  23   1      758.68      702.49     17.22 o
   2  23   1      332.09      332.11     14.79 o
   3  23   1       59.46       88.64     17.29 o
   4  23   1       66.04       74.59     20.63 o
  -4  24   1        7.26       37.81     23.19 o
  -3  24   1        2.51       28.93     17.47 o
  -2  24   1        2.64       42.35     17.21 o
  -1  24   1        1.42       23.65     17.28 o
   0  24   1       20.77       27.79     14.44 o
   1  24   1       10.71       16.61     13.73 o
   2  24   1       14.03       32.27     14.94 o
   3  24   1        1.83       12.37     19.93 o
   4  24   1        0.06       32.52     22.85 o
  -3  25   1      196.45      153.80     18.83 o
  -2  25   1      589.97      545.85     19.88 o
  -1  25   1       73.42       81.01     16.82 o
   0  25   1      109.97      114.39     15.93 o
   1  25   1       90.72      106.32     15.22 o
   2  25   1      137.29      161.47     17.15 o
   3  25   1       77.17       50.88     18.92 o
  -3  26   1     1170.87     1132.79     23.48 o
  -2  26   1        8.08       39.09     17.72 o
  -1  26   1      346.89      376.13     18.56 o
   0  26   1       19.76       39.03     15.95 o
   1  26   1       39.67       62.23     15.48 o
   2  26   1       67.93       82.04     17.72 o
   3  26   1       34.68       89.00     21.08 o
  -2  27   1      180.31      193.61     18.89 o
  -1  27   1      343.66      322.89     19.02 o
   0  27   1       25.05       46.78     17.66 o
   1  27   1      321.12      312.69     18.01 o
   2  27   1       47.67       57.01     18.35 o
  -2  28   1       14.62       24.53     21.10 o
  -1  28   1        0.28       32.73     19.78 o
   0  28   1        4.74       19.60     19.15 o
   1  28   1       12.61       17.71     18.40 o
   2  28   1        0.01        8.68     22.82 o
  -1  29   1      172.24      152.41     21.59 o
   0  29   1      175.50      195.60     19.81 o
  -6   0   2     1031.67     1017.24     21.73 o
  -4   0   2     4603.10     5330.00     22.20 o
  -2   0   2    35582.04    38465.98    156.91 o
   2   0   2     3812.87     4363.01     37.03 o
   4   0   2      758.09      827.40     19.02 o
   6   0   2      558.89      605.84     27.53 o
  -7   1   2       38.33       42.12     17.41 o
  -6   1   2       63.44       56.24     11.30 o
  -5   1   2       23.48       12.73     10.13 o
  -4   1   2      120.82       71.62      7.48 o
  -3   1   2      240.60      215.90      6.71 o
  -2   1   2      161.24      138.91      4.82 o
  -1   1   2     4014.66     3440.48     23.47 o
   1   1   2     7215.63     6245.38     27.96 o
   2   1   2     2784.58     2479.03     12.20 o
   3   1   2      502.41      445.38      7.74 o
   4   1   2      124.52      117.68      9.31 o
   5   1   2      214.98      193.26     12.31 o
   6   1   2      298.11      282.56     16.24 o
   7   1   2        1.08       37.27     28.35 o
  -7   2   2        9.37        6.38     16.32 o
  -6   2   2       18.24       19.68     11.85 o
  -5   2   2       23.44       19.24      9.63 o
  -4   2   2       19.43       11.60      7.50 o
  -3   2   2       13.99        8.53      4.14 o
  -2   2   2        1.32        0.04      4.80 o
  -1   2   2       11.71        9.99      3.85 o
   0   2   2        6.22        6.74      7.74 o
   1   2   2       13.67       18.81      4.42 o
   2   2   2       69.28       55.29      5.63 o
   3   2   2       68.08       56.69      7.19 o
   4   2   2        0.59        3.58     10.14 o
   5   2   2        0.08        9.03     14.58 o
   6   2   2       10.02       14.84     19.09 o
   7   2   2       11.14       16.64     23.17 o
  -7   3   2        0.38       16.18     17.67 o
  -6   3   2      160.04      159.90     14.58 o
  -5   3   2      248.71      224.63     10.41 o
  -4   3   2      437.64      409.22      8.64 o
  -3   3   2     6513.90     6041.40     25.38 o
  -2   3   2        6.77        1.82      4.96 o
  -1   3   2      134.41      104.11      4.51 o
   0   3   2      203.93      184.88      4.36 o
   1   3   2     2736.98     2315.97     17.59 o
   2   3   2       88.24       75.89      5.44 o
   3   3   2      499.09      481.50      7.47 o
   4   3   2       49.27       48.32      9.17 o
   5   3   2      492.77      457.53     13.81 o
   6   3   2      224.20      214.63     17.87 o
   7   3   2      146.98      126.28     22.49 o
  -7   4   2       21.96       24.44     17.85 o
  -6   4   2        1.93        3.90     16.04 o
  -5   4   2      166.60      210.45     11.54 o
  -4   4   2      192.66      201.28      8.40 o
  -3   4   2     5676.60     6262.64     28.23 o
  -2   4   2        5.14       23.87      6.57 o
  -1   4   2    37099.77    39817.80    256.13 o
   0   4   2     4247.05     4417.71     29.13 o
   1   4   2    57905.08    62612.29    324.97 o
   2   4   2    11854.86    13510.91     79.75 o
   3   4   2      685.88      818.54      9.87 o
   4   4   2       64.63       70.15      9.64 o
   5   4   2     2930.12     3233.98     46.65 o
   6   4   2      304.85      318.93     18.47 o
   7   4   2      356.48      403.61     25.69 o
  -7   5   2      136.70      149.23     18.87 o
  -6   5   2     1317.11     1224.37     18.31 o
  -5   5   2      298.53      331.36     12.93 o
  -4   5   2      174.90      148.50      8.06 o
  -3   5   2     3501.17     3226.49     32.19 o
  -2   5   2     5729.74     5192.95     34.78 o
  -1   5   2     7569.37     7028.96     65.39 o
   0   5   2      439.09      376.71      6.82 o
   1   5   2      444.55      389.32      8.43 o
   2   5   2      133.96      128.34      6.44 o
   3   5   2       46.96       33.38      6.29 o
   4   5   2      353.88      349.45     10.31 o
   5   5   2      181.37      163.17     15.06 o
   6   5   2      183.41      178.20     18.34 o
   7   5   2       30.61       22.26     21.54 o
  -7   6   2        0.68       23.73     20.81 o
  -6   6   2       22.13       34.70     14.66 o
  -5   6   2        4.59       25.04     13.74 o
  -4   6   2        0.76        0.00      9.08 o
  -3   6   2        2.37        7.11      5.84 o
  -2   6   2        7.63        8.52      6.81 o
  -1   6   2        3.19        9.79      5.86 o
   0   6   2       31.46       20.39      7.15 o
   1   6   2        2.63       11.40      8.36 o
   2   6   2        7.32        5.22      5.56 o
   3   6   2       30.74       28.07      5.79 o
   4   6   2       11.27       14.80     11.25 o
   5   6   2        7.88        9.05     18.29 o
   6   6   2       48.41       35.61     16.83 o
   7   6   2        5.76       22.58     25.71 o
  -7   7   2       40.57       40.75     21.70 o
  -6   7   2       87.44       80.03     20.43 o
  -5   7   2     2240.90     2149.14     25.12 o
  -4   7   2       25.41       24.75      9.11 o
  -3   7   2        5.44        2.77      6.96 o
  -2   7   2      965.82      964.38      9.82 o
  -1   7   2     4432.91     4088.15     38.86 o
   0   7   2     1858.96     1712.62     18.03 o
   1   7   2      586.58      583.05     12.36 o
   2   7   2       30.28       32.36      7.21 o
   3   7   2     2663.74     2320.50     30.04 o
   4   7   2       54.12       54.17     12.82 o
   5   7   2      990.53      896.81     22.56 o
   6   7   2      578.16      536.54     19.39 o
   7   7   2        7.17       11.13     23.05 o
  -7   8   2       32.24       30.89     20.93 o
  -6   8   2      269.41      229.81     21.50 o
  -5   8   2     2993.27     3270.42     54.70 o
  -4   8   2      781.35      953.73     12.82 o
  -3   8   2      839.95     1002.65      9.42 o
  -2   8   2       24.70       45.68      6.43 o
  -1   8   2     5239.24     6020.76     35.38 o
   0   8   2     2592.85     3193.82     21.66 o
   1   8   2     3164.58     3457.72     25.22 o
   2   8   2     1169.49     1229.74     17.74 o
   3   8   2     1461.24     1517.55     27.17 o
   4   8   2       79.43       76.31     15.08 o
   5   8   2       73.50       93.62     19.08 o
   6   8   2       15.78       27.20     19.49 o
  -7   9   2       14.80       48.11     23.26 o
  -6   9   2      210.52      190.87     20.03 o
  -5   9   2      122.07      106.74     19.61 o
  -4   9   2      137.65      125.65     10.96 o
  -3   9   2      121.51      101.84      7.92 o
  -2   9   2       47.53       62.68      6.29 o
  -1   9   2     1277.31     1207.68      8.78 o
   0   9   2      133.06      113.03      7.07 o
   1   9   2      812.90      803.15      9.39 o
   2   9   2      713.45      586.25     13.02 o
   3   9   2      288.34      269.93      7.55 o
   4   9   2        6.43        8.53     16.27 o
   5   9   2        0.00        0.00     18.59 o
   6   9   2      683.97      628.39     22.69 o
  -6  10   2        0.00       23.90     19.92 o
  -5  10   2       23.52       44.12     19.17 o
  -4  10   2       27.39       26.22     11.44 o
  -3  10   2       14.22       20.67      8.47 o
  -2  10   2       10.66       11.74      6.87 o
  -1  10   2        4.73        8.19      6.52 o
   0  10   2        1.42        0.21      6.71 o
   1  10   2        0.84        6.39      8.30 o
   2  10   2        2.82        3.63      7.28 o
   3  10   2       52.70       49.22     10.28 o
   4  10   2        1.43        8.12     18.02 o
   5  10   2        5.79        2.60     20.29 o
   6  10   2       25.83       26.71     23.28 o
  -6  11   2        6.58       16.34     22.56 o
  -5  11   2      184.82      138.04     20.33 o
  -4  11   2      288.08      279.99     11.92 o
  -3  11   2      140.52      134.19      9.29 o
  -2  11   2      102.14       77.33      7.52 o
  -1  11   2     1554.78     1440.14      9.97 o
   0  11   2      896.81      900.92      9.53 o
   1  11   2     2040.89     1788.67     12.86 o
   2  11   2      705.53      675.85     12.51 o
   3  11   2     1710.43     1566.64     20.43 o
   4  11   2       48.95       47.96     17.99 o
   5  11   2      229.82      217.55     23.33 o
   6  11   2       27.21       34.33     26.61 o
  -6  12   2       18.78       27.05     21.70 o
  -5  12   2      904.23      919.91     23.58 o
  -4  12   2      351.04      486.34     15.29 o
  -3  12   2      176.91      167.20     10.58 o
  -2  12   2    16753.45    18125.93    138.85 o
  -1  12   2       23.43       17.32      6.22 o
   0  12   2     1121.90     1314.28     12.92 o
   1  12   2      933.49     1023.68     18.08 o
   2  12   2       13.12       19.68     11.13 o
   3  12   2      163.44      193.08     15.42 o
   4  12   2     2605.57     2948.11     34.72 o
   5  12   2      812.64      937.29     35.51 o
   6  12   2       37.85       60.65     23.91 o
  -6  13   2      202.31      203.39     24.98 o
  -5  13   2        9.73       31.22     20.10 o
  -4  13   2      843.47      802.15     16.81 o
  -3  13   2       55.83       62.76     10.13 o
  -2  13   2      606.45      548.96     10.22 o
  -1  13   2     1738.57     1642.40     17.91 o
   0  13   2       18.08       17.58      8.07 o
   1  13   2      417.57      415.14      9.96 o
   2  13   2        4.11       15.75     11.92 o
   3  13   2       13.49       25.32     14.27 o
   4  13   2      844.31      782.79     21.68 o
   5  13   2        8.80       55.10     23.09 o
   6  13   2       55.63       90.87     24.64 o
  -6  14   2        1.16        9.02     27.16 o
  -5  14   2        1.58       17.92     20.47 o
  -4  14   2       20.47       26.82     15.44 o
  -3  14   2        1.83       13.51     12.39 o
  -2  14   2        3.70       15.26      9.92 o
  -1  14   2        0.01        2.31      6.93 o
   0  14   2        0.15        3.56      8.66 o
   1  14   2        0.01       21.77      9.67 o
   2  14   2       12.32       28.23     13.15 o
   3  14   2        2.38       21.96     14.74 o
   4  14   2       10.99       32.35     18.37 o
   5  14   2       11.00       56.67     26.06 o
   6  14   2       21.02       47.72     24.78 o
  -6  15   2       78.80       66.20     25.52 o
  -5  15   2       70.14       80.99     23.61 o
  -4  15   2      605.05      604.13     18.49 o
  -3  15   2      192.95      180.43     12.35 o
  -2  15   2        3.11       14.38     10.59 o
  -1  15   2        0.41        6.65      9.97 o
   0  15   2       58.14       52.64      9.39 o
   1  15   2      658.84      660.76     12.09 o
   2  15   2      622.88      604.28     15.30 o
   3  15   2      621.31      574.87     18.83 o
   4  15   2      675.28      610.43     19.12 o
   5  15   2       10.66       23.41     22.75 o
   6  15   2       16.45       25.80     23.43 o
  -6  16   2       78.23       97.23     26.28 o
  -5  16   2     4468.65     4498.60     54.15 o
  -4  16   2      205.86      208.81     16.85 o
  -3  16   2      743.87      785.86     16.14 o
  -2  16   2     2466.61     2804.12     38.88 o
  -1  16   2      187.42      222.53      9.89 o
   0  16   2      426.21      465.64     10.60 o
   1  16   2      246.27      270.98     11.73 o
   2  16   2     3515.73     3834.17     55.00 o
   3  16   2      251.68      304.80     18.59 o
   4  16   2     2943.95     3167.15     28.13 o
   5  16   2      158.21      211.16     24.65 o
   6  16   2      132.23      184.17     25.17 o
  -6  17   2      376.22      351.80     26.93 o
  -5  17   2       23.49       33.60     23.30 o
  -4  17   2     1389.86     1198.98     21.12 o
  -3  17   2     1980.59     1812.00     22.39 o
  -2  17   2     1492.73     1364.72     15.10 o
  -1  17   2       16.20       25.89     10.39 o
   0  17   2        0.08       14.99     10.41 o
   1  17   2      712.41      651.25     13.42 o
   2  17   2      254.68      276.21     15.86 o
   3  17   2        6.17       28.89     19.09 o
   4  17   2       12.67       16.63     15.36 o
   5  17   2      165.58      160.15     24.92 o
  -5  18   2        3.51       28.23     23.77 o
  -4  18   2        2.47        7.21     19.25 o
  -3  18   2       19.59       31.03     14.51 o
  -2  18   2        0.01       11.00     12.25 o
  -1  18   2        7.33        9.72     12.19 o
   0  18   2       11.92       18.74     12.74 o
   1  18   2        0.52       21.41     12.14 o
   2  18   2       19.18       45.11     13.23 o
   3  18   2       37.97       47.42     15.52 o
   4  18   2       27.17       46.04     15.83 o
   5  18   2        4.62       29.88     24.76 o
  -5  19   2       29.59       47.29     24.57 o
  -4  19   2        8.53       17.04     20.81 o
  -3  19   2      384.56      413.82     15.79 o
  -2  19   2       16.92       22.67     13.94 o
  -1  19   2      129.64      127.23     13.78 o
   0  19   2      404.10      358.00     12.76 o
   1  19   2       21.22       28.62     12.42 o
   2  19   2      624.87      580.12     14.86 o
   3  19   2      880.84      790.44     18.34 o
   4  19   2        0.63       26.77     16.07 o
   5  19   2        0.62       22.22     23.90 o
  -5  20   2      167.52      193.54     25.93 o
  -4  20   2      159.41      166.92     21.02 o
  -3  20   2     2521.72     2479.71     24.38 o
  -2  20   2       86.24       99.57     14.77 o
  -1  20   2      273.81      285.48     14.44 o
   0  20   2      168.38      169.60     12.43 o
   1  20   2      299.40      349.49     13.36 o
   2  20   2      230.97      263.51     13.56 o
   3  20   2      981.48     1082.55     19.21 o
   4  20   2       12.56       33.66     15.92 o
   5  20   2        0.00       23.72     24.88 o
  -5  21   2        0.78       31.45     28.51 o
  -4  21   2      162.51      151.14     21.73 o
  -3  21   2       33.74       54.50     16.30 o
  -2  21   2     1290.46     1124.19     24.97 o
  -1  21   2       10.11       16.96     14.04 o
   0  21   2      177.67      166.29     13.39 o
   1  21   2     1180.16     1103.65     15.81 o
   2  21   2     1130.90      940.93     16.94 o
   3  21   2       55.25       58.23     14.62 o
   4  21   2      246.37      233.19     18.52 o
  -4  22   2        0.02        7.38     23.15 o
  -3  22   2        0.60       12.63     16.53 o
  -2  22   2        0.76       29.33     16.89 o
  -1  22   2        3.31       12.23     16.78 o
   0  22   2        2.40       19.17     13.51 o
   1  22   2        0.17       34.57     12.50 o
   2  22   2       43.88       54.88     14.16 o
   3  22   2        0.28       20.28     21.15 o
   4  22   2        0.50       35.56     21.83 o
  -4  23   2      254.72      240.40     23.01 o
  -3  23   2       71.99       76.54     17.52 o
  -2  23   2        0.07       21.78     16.40 o
  -1  23   2       89.11       80.87     15.36 o
   0  23   2      369.03      343.35     15.07 o
   1  23   2     1070.94      959.42     15.89 o
   2  23   2      151.57      148.98     14.99 o
   3  23   2        0.12       18.34     20.04 o
   4  23   2       80.60       75.37     19.68 o
  -4  24   2      323.83      245.99     24.05 o
  -3  24   2      228.43      254.21     18.44 o
  -2  24   2     1440.00     1500.15     27.14 o
  -1  24   2        7.14       27.69     16.95 o
   0  24   2      130.36      140.43     15.22 o
   1  24   2       48.15       43.93     13.42 o
   2  24   2       10.61       40.67     14.90 o
   3  24   2      105.92      118.26     18.62 o
   4  24   2       68.44      100.53     22.77 o
  -3  25   2        0.13       10.35     18.92 o
  -2  25   2      202.12      166.73     19.40 o
  -1  25   2       17.83       36.91     15.89 o
   0  25   2      217.52      198.65     16.82 o
   1  25   2        0.03       12.76     15.77 o
   2  25   2      393.70      351.14     16.47 o
   3  25   2       18.13       36.85     18.94 o
  -3  26   2        3.05       12.37     17.77 o
  -2  26   2        9.19       30.66     18.18 o
  -1  26   2        8.64       29.71     18.12 o
   0  26   2        1.68       34.58     17.54 o
   1  26   2        5.59       16.31     15.46 o
   2  26   2        4.58        2.03     17.36 o
   3  26   2       11.83       24.37     19.46 o
  -2  27   2       52.68       61.75     20.22 o
  -1  27   2      209.56      187.80     20.13 o
   0  27   2        0.34       25.10     17.54 o
   1  27   2      168.39      153.82     17.00 o
   2  27   2        6.46        8.00     23.83 o
  -2  28   2        0.00       26.33     20.77 o
  -1  28   2        9.05       19.46     19.49 o
   0  28   2     1299.31     1280.04     28.28 o
   1  28   2       52.84       34.54     19.69 o
   0  29   2       31.85       68.10     19.33 o
  -7   0   3        1.78       13.52     24.43 o
  -5   0   3        2.93        3.86     22.43 o
  -3   0   3       17.53       11.44      8.34 o
  -1   0   3       92.22       75.50      6.44 o
   1   0   3      277.27      232.92     10.92 o
   3   0   3       29.87       31.73      9.85 o
   5   0   3        4.64       34.17     26.86 o
   7   0   3        4.09       32.87     37.21 o
  -7   1   3        7.10        0.63     16.30 o
  -6   1   3       62.11       51.90     11.69 o
  -5   1   3       35.02       31.76     11.35 o
  -4   1   3      698.86      650.89      8.94 o
  -3   1   3      750.27      652.98      7.44 o
  -2   1   3     3547.07     2983.67      9.29 o
  -1   1   3     6437.77     5648.59     27.41 o
   0   1   3       10.58        9.12      3.83 o
   1   1   3     4929.85     4436.65     32.44 o
   2   1   3        4.37        8.63      4.83 o
   3   1   3      187.61      148.24      7.20 o
   4   1   3      364.38      302.28      9.75 o
   5   1   3      131.24      101.93     14.67 o
   6   1   3      423.05      410.36     18.37 o
   7   1   3       70.49       48.47     21.43 o
  -7   2   3       66.56       79.73     15.67 o
  -6   2   3       45.52       43.44     11.27 o
  -5   2   3      634.89      763.94     13.18 o
  -4   2   3      678.97      798.36     10.27 o
  -3   2   3     6044.43     6914.08     30.79 o
  -2   2   3     4381.25     4726.63     18.60 o
  -1   2   3    19374.57    21650.48     84.28 o
   0   2   3    10950.31    11796.29     56.66 o
   1   2   3      729.33      964.30      8.01 o
   2   2   3     6652.81     7198.54     48.03 o
   3   2   3     2559.47     2952.67     23.79 o
   4   2   3      284.17      359.80      9.51 o
   5   2   3     1644.28     1895.21     22.44 o
   6   2   3     1619.16     1596.15     38.53 o
   7   2   3      215.22      261.32     23.09 o
  -7   3   3      147.71      113.65     15.75 o
  -6   3   3      445.27      386.78     14.40 o
  -5   3   3      784.04      664.08     12.39 o
  -4   3   3      441.85      442.95      8.38 o
  -3   3   3     7621.17     7110.81     24.53 o
  -2   3   3        0.53        1.13      5.30 o
  -1   3   3     8318.43     7359.66     47.94 o
   0   3   3     2207.12     2016.49     17.02 o
   1   3   3     3702.18     3239.44     25.18 o
   2   3   3      494.37      448.19      8.06 o
   3   3   3      994.04      974.61     11.32 o
   4   3   3      647.15      590.95     10.19 o
   5   3   3      539.97      460.11     15.44 o
   6   3   3      205.78      190.20     19.19 o
   7   3   3      374.74      340.40     22.04 o
  -7   4   3        0.85       11.42     16.66 o
  -6   4   3        8.53       15.78     15.71 o
  -5   4   3        0.66        5.01     14.23 o
  -4   4   3        2.32        6.91      7.68 o
  -3   4   3       22.22       18.44      4.19 o
  -2   4   3       17.02       24.85      5.50 o
  -1   4   3       17.13       12.34      6.87 o
   0   4   3       31.81       24.02      5.73 o
   1   4   3       28.89       24.76      8.38 o
   2   4   3       16.34       18.66      7.12 o
   3   4   3       29.28       21.02      6.45 o
   4   4   3       44.68       32.03      9.24 o
   5   4   3       83.44       73.31     13.91 o
   6   4   3        0.00       27.07     20.75 o
   7   4   3       13.91       27.82     23.71 o
  -7   5   3      314.59      296.75     18.11 o
  -6   5   3     1242.55     1079.38     18.32 o
  -5   5   3        1.43       24.50     15.57 o
  -4   5   3        8.38        6.56      9.16 o
  -3   5   3     1982.10     1818.05     20.65 o
  -2   5   3     8550.33     7915.70     38.33 o
  -1   5   3      631.33      640.85      9.38 o
   0   5   3     1018.96      969.75     11.74 o
   1   5   3        3.92        4.41      6.84 o
   2   5   3      175.99      175.59      8.46 o
   3   5   3       65.06       49.98      7.07 o
   4   5   3      306.89      283.99     10.26 o
   5   5   3      186.19      165.70     16.99 o
   6   5   3      689.36      641.85     21.60 o
   7   5   3      225.01      216.50     25.18 o
  -7   6   3       25.51       52.34     20.14 o
  -6   6   3       81.51       82.09     15.57 o
  -5   6   3      254.12      292.14     13.90 o
  -4   6   3     1013.81     1049.98     15.76 o
  -3   6   3     1361.55     1609.38      9.72 o
  -2   6   3      550.22      643.64      9.88 o
  -1   6   3        9.70       24.00      6.27 o
   0   6   3     8633.98     9041.06     58.46 o
   1   6   3    46741.67    52206.56    272.25 o
   2   6   3     1301.74     1517.01     11.80 o
   3   6   3     2274.82     2505.40     24.31 o
   4   6   3     1400.53     1550.14     18.78 o
   5   6   3      311.63      436.80     18.43 o
   6   6   3     2031.77     2211.24     28.58 o
  -7   7   3       54.96       60.47     20.90 o
  -6   7   3       57.47       71.27     18.16 o
  -5   7   3     1384.37     1299.59     17.65 o
  -4   7   3      214.11      176.69      9.63 o
  -3   7   3      431.42      384.27      8.00 o
  -2   7   3      539.08      574.99      9.19 o
  -1   7   3     1161.81     1094.62     10.29 o
   0   7   3      122.19      132.44      8.34 o
   1   7   3      456.30      311.71      8.62 o
   2   7   3       10.00       10.09      8.59 o
   3   7   3     1583.96     1445.70     14.89 o
   4   7   3       39.42       43.28     13.29 o
   5   7   3     2025.51     1801.17     31.13 o
   6   7   3      588.53      530.19     21.08 o
  -7   8   3        1.55        3.98     27.39 o
  -6   8   3        0.75        8.44     19.29 o
  -5   8   3        1.22       10.61     17.20 o
  -4   8   3        0.54       16.57     10.44 o
  -3   8   3        1.56        6.81      7.81 o
  -2   8   3        0.05       10.57      7.59 o
  -1   8   3       12.97       19.61      6.06 o
   0   8   3        4.80        7.15      8.21 o
   1   8   3        1.82        7.10      7.98 o
   2   8   3       12.68       11.59      8.41 o
   3   8   3       36.67       31.43      9.54 o
   4   8   3        0.00       16.11     14.77 o
   5   8   3      127.39      127.65     19.26 o
   6   8   3       11.14       22.93     21.13 o
  -6   9   3      438.38      345.24     20.97 o
  -5   9   3      106.23      107.18     14.77 o
  -4   9   3        7.99       12.13     12.64 o
  -3   9   3      183.70      177.45      6.16 o
  -2   9   3        0.16        7.29      6.23 o
  -1   9   3      413.99      331.21      7.09 o
   0   9   3        4.53        4.64      8.94 o
   1   9   3      330.26      324.60      6.82 o
   2   9   3       26.07       19.24      8.87 o
   3   9   3       14.28       17.22      6.92 o
   4   9   3       24.45       25.53     16.12 o
   5   9   3        0.62       13.53     20.14 o
   6   9   3     1569.47     1485.87     27.86 o
  -6  10   3        4.17        7.26     20.53 o
  -5  10   3     2169.99     2375.02     33.88 o
  -4  10   3      471.49      521.61     12.29 o
  -3  10   3      877.92      768.47      9.50 o
  -2  10   3     1935.67     2409.35     16.57 o
  -1  10   3      649.21      701.63      8.46 o
   0  10   3      610.42      745.13     10.28 o
   1  10   3     3709.61     4272.89     47.54 o
   2  10   3     9008.41     9909.42     79.22 o
   3  10   3      129.37       92.07     11.19 o
   4  10   3      391.28      409.73     17.95 o
   5  10   3       10.97        7.90     20.94 o
   6  10   3       21.04       74.43     20.63 o
  -6  11   3      109.93       98.61     21.40 o
  -5  11   3        0.99        5.79     17.76 o
  -4  11   3      337.06      288.03     11.88 o
  -3  11   3       50.49       73.09      9.74 o
  -2  11   3     1980.53     1768.76     15.20 o
  -1  11   3     1133.18     1065.34      9.98 o
   0  11   3      378.47      393.92      9.43 o
   1  11   3     1466.87     1347.93     16.82 o
   2  11   3      134.90      123.83      9.34 o
   3  11   3      134.42      113.16     12.33 o
   4  11   3     1544.63     1493.39     23.71 o
   5  11   3      592.33      548.66     25.10 o
   6  11   3       57.85       99.89     23.13 o
  -6  12   3        6.02        6.31     24.14 o
  -5  12   3        0.44       32.49     18.16 o
  -4  12   3        4.83       17.64     11.58 o
  -3  12   3        3.99        9.79     10.66 o
  -2  12   3       36.39       30.43      7.46 o
  -1  12   3        0.32        5.59      8.78 o
   0  12   3       12.83        3.78      7.96 o
   1  12   3       10.80        9.33      6.63 o
   2  12   3       23.48       25.01      9.37 o
   3  12   3        7.54       15.08     13.28 o
   4  12   3       85.45       80.11     18.36 o
   5  12   3       22.09       38.56     21.74 o
   6  12   3        0.54       26.52     24.55 o
  -6  13   3      152.89      148.23     22.87 o
  -5  13   3       43.13       59.33     20.42 o
  -4  13   3      340.41      349.62     14.79 o
  -3  13   3      190.17      150.14     11.73 o
  -2  13   3      454.68      412.04      9.66 o
  -1  13   3       19.98       23.03      8.40 o
   0  13   3       63.16       63.53      8.20 o
   1  13   3       26.23       25.66      9.82 o
   2  13   3       18.18       41.43     11.72 o
   3  13   3      682.21      694.52     17.68 o
   4  13   3      242.02      247.32     19.57 o
   5  13   3        0.25       32.13     25.28 o
   6  13   3       34.33       61.79     25.22 o
  -6  14   3      185.14      182.55     22.79 o
  -5  14   3      332.37      313.29     21.63 o
  -4  14   3     1205.88     1185.14     17.44 o
  -3  14   3      859.69      958.42     14.27 o
  -2  14   3      175.88      188.45      9.49 o
  -1  14   3        0.43       11.48      9.02 o
   0  14   3       70.21       62.81      9.08 o
   1  14   3     1060.54     1046.16     13.29 o
   2  14   3      616.88      708.31     14.74 o
   3  14   3      227.21      271.03     16.44 o
   4  14   3        1.76       25.02     19.12 o
   5  14   3       77.35      123.68     23.07 o
   6  14   3       17.29       30.73     24.93 o
  -6  15   3      128.69      110.11     23.65 o
  -5  15   3       56.32       74.78     20.81 o
  -4  15   3       18.39       36.06     14.95 o
  -3  15   3      121.59      128.04     12.88 o
  -2  15   3      470.06      444.24     11.17 o
  -1  15   3      352.43      335.83     10.96 o
   0  15   3      249.83      211.16      9.87 o
   1  15   3      842.53      756.98     13.89 o
   2  15   3        0.75       16.40     12.78 o
   3  15   3       74.18       70.90     17.29 o
   4  15   3       80.62      100.58     19.04 o
   5  15   3        0.09       26.48     23.54 o
   6  15   3       12.27       38.94     24.81 o
  -6  16   3        0.23       30.24     27.33 o
  -5  16   3        3.67       20.85     21.50 o
  -4  16   3        4.34       19.82     16.79 o
  -3  16   3       27.13       31.89     12.85 o
  -2  16   3        0.01       19.90     10.32 o
  -1  16   3        2.61        5.29      9.35 o
   0  16   3        7.94        5.03     11.24 o
   1  16   3       19.79       21.35     12.27 o
   2  16   3       21.84       17.82     12.87 o
   3  16   3        7.42       16.24     17.49 o
   4  16   3        0.70       22.76     19.50 o
   5  16   3        6.97       16.73     24.46 o
  -5  17   3      143.17      128.70     22.91 o
  -4  17   3      678.44      598.31     19.20 o
  -3  17   3       85.86       64.64     14.83 o
  -2  17   3     1475.43     1381.23     16.09 o
  -1  17   3        8.84       17.09     12.11 o
   0  17   3       17.69       23.46     11.30 o
   1  17   3       31.38       38.47     11.48 o
   2  17   3       78.00       60.66     14.72 o
   3  17   3      533.44      471.68     18.54 o
   4  17   3      182.56      202.52     21.19 o
   5  17   3        0.53       36.95     22.03 o
  -5  18   3       14.29       25.49     22.63 o
  -4  18   3      225.61      236.53     19.11 o
  -3  18   3      660.95      639.69     17.56 o
  -2  18   3     3666.32     3898.19     24.63 o
  -1  18   3      372.76      456.03     13.42 o
   0  18   3       50.50       50.08     10.97 o
   1  18   3      243.42      228.98     14.54 o
   2  18   3      237.79      335.09     16.32 o
   3  18   3      447.83      461.15     24.09 o
   4  18   3        0.19       25.42     21.94 o
   5  18   3      297.25      365.95     24.06 o
  -5  19   3       57.67       67.88     24.30 o
  -4  19   3       20.80       23.15     20.50 o
  -3  19   3        1.97        4.37     16.33 o
  -2  19   3      206.93      211.07     14.38 o
  -1  19   3      194.95      202.42     13.40 o
   0  19   3       39.88       57.91     11.36 o
   1  19   3       14.95       20.89     14.51 o
   2  19   3        8.50       35.12     15.34 o
   3  19   3        0.12       18.22     17.18 o
   4  19   3      421.25      396.29     18.44 o
   5  19   3        2.84       21.80     22.51 o
  -5  20   3        0.48        9.96     26.72 o
  -4  20   3        0.98       17.12     18.62 o
  -3  20   3       18.27       16.81     15.87 o
  -2  20   3        0.05       18.77     15.58 o
  -1  20   3        7.68       21.15     15.65 o
   0  20   3       11.85       18.66     12.40 o
   1  20   3       34.43       27.37     13.67 o
   2  20   3       15.29       41.61     15.03 o
   3  20   3        0.71        6.83     19.62 o
   4  20   3       40.85       45.98     18.16 o
   5  20   3        0.61       34.60     23.71 o
  -5  21   3        4.82       38.49     26.43 o
  -4  21   3       28.52       31.79     18.57 o
  -3  21   3      320.09      283.85     16.80 o
  -2  21   3     2041.59     1821.12     28.32 o
  -1  21   3      504.39      462.69     16.10 o
   0  21   3       28.39       30.79     13.52 o
   1  21   3       86.40       74.19     13.13 o
   2  21   3      213.09      200.98     15.07 o
   3  21   3        0.08       14.72     19.53 o
   4  21   3       29.46       43.73     18.13 o
  -4  22   3        0.04        4.12     19.60 o
  -3  22   3     2641.67     2733.76     42.12 o
  -2  22   3      105.83      146.38     16.88 o
  -1  22   3      265.21      316.90     15.79 o
   0  22   3      426.01      430.80     15.71 o
   1  22   3      286.71      274.52     14.02 o
   2  22   3      389.35      411.01     15.50 o
   3  22   3       32.85       43.97     15.87 o
   4  22   3       62.08       67.83     18.41 o
  -4  23   3       78.34       66.10     19.60 o
  -3  23   3       18.78       33.69     18.22 o
  -2  23   3      231.23      210.23     17.65 o
  -1  23   3      610.56      524.82     16.99 o
   0  23   3        3.57       24.16     14.85 o
   1  23   3      198.37      180.65     14.26 o
   2  23   3        0.10       12.92     16.11 o
   3  23   3      152.76      118.52     17.41 o
   4  23   3       18.06       26.21     20.27 o
  -4  24   3       18.99       18.34     20.38 o
  -3  24   3        9.01       16.98     18.87 o
  -2  24   3       21.71       40.34     17.31 o
  -1  24   3        4.91       34.48     15.31 o
   0  24   3        1.31       25.33     18.03 o
   1  24   3        0.00       15.43     15.93 o
   2  24   3       26.30       30.64     15.84 o
   3  24   3        0.21       23.48     20.26 o
  -3  25   3       14.11       27.59     18.31 o
  -2  25   3        0.04       25.67     19.18 o
  -1  25   3       26.89       41.23     18.21 o
   0  25   3       32.97       49.89     18.50 o
   1  25   3       19.12       17.73     16.01 o
   2  25   3        0.92       28.00     18.82 o
   3  25   3       93.22       78.44     19.40 o
  -3  26   3      917.14      803.68     22.64 o
  -2  26   3      235.00      260.84     19.60 o
  -1  26   3       61.90       86.66     20.31 o
   0  26   3      387.32      383.33     20.51 o
   1  26   3      223.82      235.12     17.11 o
   2  26   3       23.05       42.06     16.59 o
   3  26   3        0.15        9.25     20.83 o
  -2  27   3       14.71       35.83     18.56 o
  -1  27   3       16.37       43.26     19.45 o
   0  27   3        6.67       21.79     20.42 o
   1  27   3       54.61       45.61     18.20 o
   2  27   3       13.07       28.24     20.52 o
  -1  28   3        0.04       34.96     20.23 o
   0  28   3        0.58       13.57     19.56 o
   1  28   3        5.03       18.26     22.62 o
  -6   0   4     1012.32     1062.03     22.94 o
  -4   0   4        1.10        9.13     11.02 o
  -2   0   4     8418.69     9954.26     48.88 o
   0   0   4    17043.00    17924.94    125.48 o
   2   0   4     9169.21    10206.95    110.78 o
   4   0   4      355.90      330.06     14.36 o
   6   0   4     4138.86     4446.61     92.32 o
  -7   1   4        5.51       10.87     14.06 o
  -6   1   4        0.00        5.30     14.57 o
  -5   1   4      289.32      261.24     11.29 o
  -4   1   4      720.36      648.16      8.90 o
  -3   1   4        6.30        9.80      4.77 o
  -2   1   4      445.75      384.39      5.70 o
  -1   1   4     1719.37     1486.54     14.14 o
   0   1   4      142.19      157.34      5.99 o
   1   1   4     1937.05     1821.83     10.92 o
   2   1   4     1684.80     1482.02     10.15 o
   3   1   4      807.24      680.24     10.79 o
   4   1   4      269.52      222.15      9.80 o
   5   1   4      139.34      128.65     13.45 o
   6   1   4      449.09      383.09     19.28 o
   7   1   4        8.07       26.23     24.13 o
  -7   2   4        2.16       21.31     16.25 o
  -6   2   4       23.67       30.51     12.10 o
  -5   2   4        8.83        5.92     11.56 o
  -4   2   4        4.37        3.47      7.55 o
  -3   2   4        0.01        1.19      4.91 o
  -2   2   4        5.12        5.64      5.08 o
  -1   2   4        7.13        8.26      7.20 o
   0   2   4        3.73        6.64      5.90 o
   1   2   4        1.43        1.87      8.12 o
   2   2   4        2.72        3.29      5.98 o
   3   2   4       76.77       79.94      7.29 o
   4   2   4       40.84       44.13      9.99 o
   5   2   4        0.02       16.14     13.24 o
   6   2   4       24.29       22.23     18.94 o
   7   2   4       10.23       30.81     23.55 o
  -7   3   4      468.19      390.40     16.14 o
  -6   3   4       52.28       35.41     13.03 o
  -5   3   4      256.69      240.43     11.18 o
  -4   3   4      723.32      658.39      9.61 o
  -3   3   4      110.32      143.74      6.47 o
  -2   3   4      787.66      669.96      7.13 o
  -1   3   4     4598.01     4095.98     23.90 o
   0   3   4     1477.11     1337.06     10.67 o
   1   3   4     2820.09     2681.33     24.91 o
   2   3   4     1386.39     1188.99     14.02 o
   3   3   4      111.08      117.34      6.84 o
   4   3   4     1815.82     1727.39     19.90 o
   5   3   4       57.69       56.92     14.45 o
   6   3   4      415.92      397.86     20.77 o
  -7   4   4      105.72       72.06     14.63 o
  -6   4   4       97.58      104.55     14.71 o
  -5   4   4       51.98       67.20     11.82 o
  -4   4   4      286.02      302.08     10.79 o
  -3   4   4        3.04        0.00      6.83 o
  -2   4   4     5900.22     6308.88     20.69 o
  -1   4   4     2382.78     2657.15     12.68 o
   0   4   4     2173.50     2437.72     16.62 o
   1   4   4      896.66     1024.38     10.86 o
   2   4   4     1323.70     1412.95     12.10 o
   3   4   4      962.03     1129.74     11.91 o
   4   4   4      360.25      460.83     12.28 o
   5   4   4     1772.74     2015.48     39.50 o
   6   4   4      458.75      531.09     22.49 o
  -7   5   4      410.74      358.51     18.27 o
  -6   5   4      314.07      273.14     15.72 o
  -5   5   4      151.13      135.09     13.92 o
  -4   5   4       72.40       72.57      9.18 o
  -3   5   4       35.64       44.62      6.45 o
  -2   5   4      610.15      566.82      8.46 o
  -1   5   4        0.00       12.94      8.38 o
   0   5   4     2656.11     2520.94     14.50 o
   1   5   4      304.15      294.14      6.44 o
   2   5   4     1978.37     2004.30     21.24 o
   3   5   4      589.78      594.29     10.70 o
   4   5   4       34.26       50.18     10.70 o
   5   5   4      239.60      205.87     16.34 o
   6   5   4       74.56       90.24     20.82 o
  -7   6   4        3.33       12.49     23.21 o
  -6   6   4        0.31       17.45     17.09 o
  -5   6   4        0.20       15.66     14.74 o
  -4   6   4        7.93       10.87     10.77 o
  -3   6   4        1.77        6.00      6.63 o
  -2   6   4        1.81        2.31      6.81 o
  -1   6   4        4.07       11.45      7.90 o
   0   6   4      102.16      101.40      6.97 o
   1   6   4        4.04        3.64      6.56 o
   2   6   4       59.64       61.04      8.95 o
   3   6   4       13.75       20.90     10.01 o
   4   6   4        2.87       14.77     14.04 o
   5   6   4       24.90       32.20     16.01 o
   6   6   4      139.54      113.48     19.75 o
  -7   7   4        0.41       19.73     22.25 o
  -6   7   4        2.68       27.92     18.45 o
  -5   7   4      178.44      180.41     14.42 o
  -4   7   4      421.14      386.03     10.56 o
  -3   7   4      413.71      402.28     10.44 o
  -2   7   4     1081.07     1030.85     11.51 o
  -1   7   4      458.91      471.76      9.30 o
   0   7   4       17.62       28.18      6.66 o
   1   7   4        1.34        6.26      6.95 o
   2   7   4      377.64      396.54      9.99 o
   3   7   4       82.89       84.43     10.64 o
   4   7   4       35.00       44.61     12.83 o
   5   7   4      923.67      856.50     20.77 o
   6   7   4      682.45      679.95     31.25 o
  -7   8   4      181.49      161.79     23.22 o
  -6   8   4      997.57      937.30     23.33 o
  -5   8   4      162.57      257.97     15.32 o
  -4   8   4       37.32       40.59     10.37 o
  -3   8   4      617.90      650.43     11.19 o
  -2   8   4     1424.32     1738.88     11.51 o
  -1   8   4     2395.81     2613.63     24.76 o
   0   8   4        3.01        8.46      6.99 o
   1   8   4      103.14       89.54      6.22 o
   2   8   4     1628.95     1772.85     14.46 o
   3   8   4     5943.72     6279.29     45.53 o
   4   8   4      367.95      382.93     15.42 o
   5   8   4        6.84       26.90     21.07 o
   6   8   4      228.45      246.04     21.67 o
  -6   9   4       38.45       26.87     20.64 o
  -5   9   4       87.57       79.20     14.90 o
  -4   9   4      218.19      220.02     11.14 o
  -3   9   4      737.69      715.82     12.19 o
  -2   9   4      231.83      269.85      9.10 o
  -1   9   4     3992.88     3752.10     25.74 o
   0   9   4       93.59      106.83      8.43 o
   1   9   4      400.55      352.66      7.85 o
   2   9   4       69.89       81.32      8.42 o
   3   9   4      447.76      388.39     11.84 o
   4   9   4      747.18      716.90     16.44 o
   5   9   4       28.97       16.64     18.23 o
   6   9   4      612.85      592.80     32.70 o
  -6  10   4        4.54       16.45     19.46 o
  -5  10   4        0.55        2.54     14.50 o
  -4  10   4        0.32        6.51     11.78 o
  -3  10   4        0.07       16.65      9.97 o
  -2  10   4        1.07       11.89      8.79 o
  -1  10   4        3.70       10.62      7.66 o
   0  10   4       27.13       26.15      9.09 o
   1  10   4       24.84       18.80      5.81 o
   2  10   4        5.25        6.43      9.62 o
   3  10   4       29.92       28.29     12.00 o
   4  10   4       13.77       26.82     15.74 o
   5  10   4       32.35       47.96     19.90 o
   6  10   4       33.93       37.02     23.14 o
  -6  11   4       16.88       15.55     20.74 o
  -5  11   4      198.31      210.45     17.47 o
  -4  11   4        0.18       12.78     12.69 o
  -3  11   4      261.23      300.00     10.63 o
  -2  11   4     2637.69     2466.08     23.99 o
  -1  11   4      153.27      172.05      8.27 o
   0  11   4       50.61       35.91      8.81 o
   1  11   4       11.69        3.59      6.14 o
   2  11   4      980.50      824.20     13.04 o
   3  11   4       61.15       48.61     12.29 o
   4  11   4     1883.32     1778.86     46.68 o
   5  11   4      363.43      330.98     21.83 o
   6  11   4       25.45       49.59     24.35 o
  -6  12   4      367.30      392.56     23.40 o
  -5  12   4        9.36       26.53     19.17 o
  -4  12   4       78.10       85.81     11.67 o
  -3  12   4        2.14       18.43     10.75 o
  -2  12   4     4728.80     4870.90     35.76 o
  -1  12   4     1849.41     2068.04     21.00 o
   0  12   4      233.64      300.41      9.97 o
   1  12   4       17.76        8.01      6.62 o
   2  12   4     2328.59     2539.24     26.31 o
   3  12   4      448.98      522.50     16.27 o
   4  12   4     2928.13     3195.85     51.23 o
   5  12   4      372.21      423.38     24.89 o
   6  12   4       19.29       54.38     26.74 o
  -6  13   4      117.53      119.08     22.57 o
  -5  13   4       14.70       26.40     21.45 o
  -4  13   4      306.95      295.06     14.26 o
  -3  13   4      189.57      188.67     11.03 o
  -2  13   4       11.75       12.07      8.22 o
  -1  13   4       64.30       65.05      9.57 o
   0  13   4       83.81      103.55      9.84 o
   1  13   4       12.67       14.08      7.02 o
   2  13   4      351.55      351.04     11.74 o
   3  13   4     2366.17     2150.88     30.93 o
   4  13   4      360.99      335.22     18.81 o
   5  13   4        0.01       23.90     22.62 o
   6  13   4       28.05       51.68     24.00 o
  -6  14   4       19.52       39.46     24.44 o
  -5  14   4       14.89       28.97     24.02 o
  -4  14   4        0.90       12.47     14.12 o
  -3  14   4        1.02        3.30     12.30 o
  -2  14   4        0.05        9.05     10.90 o
  -1  14   4       16.61       10.59     10.31 o
   0  14   4        4.84        6.97     10.14 o
   1  14   4       54.60       52.22      7.55 o
   2  14   4        0.36       14.55     13.19 o
   3  14   4       81.43       65.16     18.55 o
   4  14   4        3.37       14.94     19.07 o
   5  14   4        0.64       35.20     23.92 o
   6  14   4        1.24       29.82     25.78 o
  -6  15   4       29.18       28.84     22.72 o
  -5  15   4       41.56       52.98     21.54 o
  -4  15   4      140.23      136.39     14.48 o
  -3  15   4       53.19       51.73     13.12 o
  -2  15   4        1.52        9.89     12.82 o
  -1  15   4      414.09      427.20     11.73 o
   0  15   4      798.07      765.86     12.43 o
   1  15   4      584.28      500.01     13.37 o
   2  15   4      540.28      527.14     14.31 o
   3  15   4       33.09       31.08     17.39 o
   4  15   4      593.20      558.80     21.96 o
   5  15   4       67.68       66.21     24.33 o
  -6  16   4      566.86      533.99     26.75 o
  -5  16   4       50.84       50.27     21.45 o
  -4  16   4      392.98      505.23     16.30 o
  -3  16   4      453.71      507.05     14.90 o
  -2  16   4      212.13      168.62     12.65 o
  -1  16   4       27.42       32.43     10.89 o
   0  16   4     2825.59     3018.06     40.02 o
   1  16   4      983.00      959.16     15.11 o
   2  16   4      276.71      303.67     14.14 o
   3  16   4     2846.82     3083.61     27.52 o
   4  16   4       23.02       52.44     19.62 o
   5  16   4      614.21      691.74     27.79 o
  -5  17   4      127.45      136.85     22.66 o
  -4  17   4      102.57      102.47     15.63 o
  -3  17   4       96.27       73.30     13.89 o
  -2  17   4      456.68      376.26     15.40 o
  -1  17   4       27.87       22.94     14.14 o
   0  17   4       82.05       80.35     11.78 o
   1  17   4      429.19      390.04     14.58 o
   2  17   4       57.39       55.98     14.12 o
   3  17   4     5403.58     5044.61     87.99 o
   4  17   4       30.30       42.95     21.38 o
   5  17   4        1.32       49.68     26.30 o
  -5  18   4        2.85       24.96     21.83 o
  -4  18   4        2.78       15.44     16.95 o
  -3  18   4        7.72       16.46     14.33 o
  -2  18   4        0.06       10.98     18.12 o
  -1  18   4        5.77       11.12     17.61 o
   0  18   4        2.55       10.97     12.40 o
   1  18   4        1.58       28.66     13.54 o
   2  18   4        6.95       10.53     14.59 o
   3  18   4      107.66      120.25     19.18 o
   4  18   4        7.92        9.91     21.63 o
   5  18   4        0.74       22.55     25.60 o
  -5  19   4       83.84       82.43     25.53 o
  -4  19   4       28.22       38.67     17.96 o
  -3  19   4       74.88       82.74     14.94 o
  -2  19   4      206.88      199.48     16.35 o
  -1  19   4       30.33       17.15     15.94 o
   0  19   4      656.08      587.71     14.39 o
   1  19   4      104.92       99.65     14.02 o
   2  19   4      216.46      206.64     15.17 o
   3  19   4     1134.57     1044.34     24.13 o
   4  19   4      616.37      577.35     25.78 o
   5  19   4       70.83       73.90     28.09 o
  -5  20   4        8.93       35.75     28.78 o
  -4  20   4     1394.86     1467.50     27.00 o
  -3  20   4      766.50      824.42     18.39 o
  -2  20   4      256.53      275.84     16.83 o
  -1  20   4      104.10      125.54     15.75 o
   0  20   4      165.75      199.81     15.75 o
   1  20   4      212.65      236.74     14.51 o
   2  20   4      263.02      292.42     18.13 o
   3  20   4      125.93      115.32     20.01 o
   4  20   4      275.22      322.16     24.26 o
  -5  21   4       33.09       13.87     29.02 o
  -4  21   4       28.87       39.90     19.71 o
  -3  21   4      264.92      249.31     17.61 o
  -2  21   4     1090.45      964.20     19.89 o
  -1  21   4     1580.64     1377.92     23.76 o
   0  21   4       24.49       39.73     16.91 o
   1  21   4      612.05      567.21     16.91 o
   2  21   4       72.21       62.91     16.03 o
   3  21   4       25.06       25.90     22.92 o
   4  21   4      148.80      132.35     23.96 o
  -4  22   4        1.15       34.95     20.94 o
  -3  22   4        1.61       24.30     18.72 o
  -2  22   4        2.00       17.11     17.43 o
  -1  22   4        5.50       18.06     16.08 o
   0  22   4        2.70       19.24     20.30 o
   1  22   4        7.18       21.78     16.01 o
   2  22   4        0.03       19.80     19.57 o
   3  22   4       36.10       49.46     21.62 o
   4  22   4        0.00       15.86     22.57 o
  -4  23   4       60.02       82.20     20.19 o
  -3  23   4       80.38       67.93     17.72 o
  -2  23   4      867.19      781.41     20.23 o
  -1  23   4      470.58      416.40     17.87 o
   0  23   4       71.15       76.61     18.14 o
   1  23   4      186.17      163.39     14.28 o
   2  23   4       12.96       41.91     17.01 o
   3  23   4      152.36      153.58     17.84 o
   4  23   4      100.37       87.73     22.65 o
  -4  24   4      757.13      722.50     25.19 o
  -3  24   4      383.24      332.21     19.48 o
  -2  24   4      644.31      689.51     21.31 o
  -1  24   4      101.88      121.47     18.24 o
   0  24   4        7.61       36.73     17.95 o
   1  24   4      118.33       90.46     15.28 o
   2  24   4     4894.41     4796.76     85.76 o
   3  24   4      131.96      162.92     18.39 o
  -3  25   4        7.93       31.64     18.40 o
  -2  25   4      231.69      223.51     18.92 o
  -1  25   4      240.54      236.21     19.43 o
   0  25   4      560.93      501.18     20.52 o
   1  25   4       17.04       37.65     18.58 o
   2  25   4        2.05       43.06     17.40 o
   3  25   4      162.84      109.64     18.71 o
  -3  26   4        6.55       18.54     21.42 o
  -2  26   4       10.25       33.40     18.86 o
  -1  26   4        1.02       16.40     22.77 o
   0  26   4        8.59       43.99     20.15 o
   1  26   4        6.26       18.31     17.68 o
   2  26   4        0.04       15.60     17.57 o
  -2  27   4        7.70       26.58     20.34 o
  -1  27   4       13.89       34.12     22.73 o
   0  27   4       31.52       58.81     19.46 o
   1  27   4      227.43      191.31     19.80 o
   2  27   4       28.32       29.25     19.56 o
  -1  28   4      689.64      677.18     23.49 o
   0  28   4       89.96      114.30     20.46 o
   1  28   4      104.35      101.59     24.14 o
  -7   0   5        2.21        0.00     25.85 o
  -5   0   5        3.31       10.29     18.22 o
  -3   0   5        1.82        7.23      8.85 o
  -1   0   5       15.72       25.43      8.94 o
   1   0   5       17.84       21.09     11.57 o
   3   0   5       39.99       34.54      5.66 o
   5   0   5        3.64       25.12     19.57 o
  -7   1   5        2.43       25.07     19.07 o
  -6   1   5        8.36        5.64     13.48 o
  -5   1   5      881.38      756.84     12.94 o
  -4   1   5     4973.16     4624.23     23.89 o
  -3   1   5     1201.39     1111.82      9.41 o
  -2   1   5     2128.10     1871.94      8.52 o
  -1   1   5      102.71      108.52      6.81 o
   0   1   5     1145.89     1052.43      9.48 o
   1   1   5       62.94       73.29      8.52 o
   2   1   5     4221.20     4122.54     30.72 o
   3   1   5      308.35      199.71      7.92 o
   4   1   5       19.37       32.95     12.86 o
   5   1   5      245.24      256.55     13.35 o
   6   1   5     1015.87      929.85     26.37 o
  -7   2   5      646.29      797.73     18.35 o
  -6   2   5        8.67       13.76     13.92 o
  -5   2   5      278.43      264.00     11.25 o
  -4   2   5      213.11      219.84      9.99 o
  -3   2   5      397.26      351.96      5.59 o
  -2   2   5      659.84      622.40      6.53 o
  -1   2   5    18698.25    19939.10     54.21 o
   0   2   5     2914.79     3159.78     26.46 o
   1   2   5    21350.74    23468.52    203.89 o
   2   2   5     7323.04     8383.28     70.94 o
   3   2   5        0.44        6.30      4.70 o
   4   2   5      237.45      243.60     10.93 o
   5   2   5     4776.95     4955.18     57.99 o
   6   2   5       68.19       80.51     20.36 o
  -7   3   5      367.81      281.69     16.14 o
  -6   3   5        0.82       23.50     15.77 o
  -5   3   5       26.65       25.31     11.48 o
  -4   3   5      770.34      664.18     11.17 o
  -3   3   5     3936.05     3492.18     17.48 o
  -2   3   5      835.89      767.00      7.12 o
  -1   3   5        0.05        0.97      7.15 o
   0   3   5      140.41      133.00      6.74 o
   1   3   5        1.14        1.77      8.25 o
   2   3   5      678.24      594.24      8.58 o
   3   3   5       63.54      104.94     10.10 o
   4   3   5     2648.48     2507.10     32.82 o
   5   3   5        3.73       28.01     15.85 o
   6   3   5        1.19       22.59     20.43 o
  -7   4   5        0.44        5.32     20.45 o
  -6   4   5        7.55       15.07     15.70 o
  -5   4   5        1.18        4.13     11.76 o
  -4   4   5        0.04        4.28     10.01 o
  -3   4   5        0.24        5.91      7.19 o
  -2   4   5        0.97        2.51      5.88 o
  -1   4   5       12.23       12.23      6.18 o
   0   4   5      194.42      184.63      7.01 o
   1   4   5      111.22      109.26      6.48 o
   2   4   5      372.84      331.05      8.18 o
   3   4   5       55.08       55.94      9.61 o
   4   4   5      169.91      177.30     13.15 o
   5   4   5        0.02       25.36     19.88 o
   6   4   5        4.81       37.22     23.40 o
  -7   5   5      264.81      268.21     17.66 o
  -6   5   5        4.74       10.22     17.90 o
  -5   5   5      182.65      142.95     12.73 o
  -4   5   5      643.56      541.37     10.47 o
  -3   5   5       24.26       27.08      7.57 o
  -2   5   5      701.98      764.23      9.03 o
  -1   5   5      342.39      308.37      8.50 o
   0   5   5     7236.82     6718.74     50.75 o
   1   5   5     2313.20     2025.98     17.08 o
   2   5   5     2718.19     2694.65     22.42 o
   3   5   5     2659.91     2763.89     19.53 o
   4   5   5      155.49      135.27     12.21 o
   5   5   5        7.81       31.54     17.44 o
   6   5   5       39.51       39.75     21.31 o
  -7   6   5       76.84       61.41     19.74 o
  -6   6   5       42.28       58.58     15.84 o
  -5   6   5      219.36      249.87     12.97 o
  -4   6   5       29.40       40.15     10.74 o
  -3   6   5     4872.90     5714.21     23.55 o
  -2   6   5        3.16       10.25      7.19 o
  -1   6   5     7635.79     8360.24     42.77 o
   0   6   5      342.92      396.31      9.25 o
   1   6   5       62.98       80.01      6.97 o
   2   6   5      408.29      521.69     10.38 o
   3   6   5    10704.54    12123.84     74.99 o
   4   6   5      183.79      170.67     13.22 o
   5   6   5     1337.08     1502.72     23.77 o
   6   6   5      150.90      130.37     20.90 o
  -7   7   5       35.47       17.21     20.85 o
  -6   7   5        4.10       21.58     20.16 o
  -5   7   5        7.98       13.86     13.32 o
  -4   7   5        8.23       13.16     11.35 o
  -3   7   5       35.59       29.90      8.81 o
  -2   7   5     3543.30     3622.60     28.68 o
  -1   7   5      319.46      289.21      8.55 o
   0   7   5      348.15      365.99      7.94 o
   1   7   5     4407.31     4210.27     44.04 o
   2   7   5      757.06      739.87     12.36 o
   3   7   5     1216.78     1139.47     14.57 o
   4   7   5       70.08       63.40     13.79 o
   5   7   5      865.03      797.46     19.83 o
   6   7   5       88.74       75.15     22.06 o
  -6   8   5        0.01       21.58     21.78 o
  -5   8   5        3.58       11.47     13.27 o
  -4   8   5        1.19       13.27     11.28 o
  -3   8   5        1.07        8.39     10.98 o
  -2   8   5       38.19       36.58      7.23 o
  -1   8   5       90.80       92.32      9.50 o
   0   8   5        1.20       11.47      7.28 o
   1   8   5       54.44       43.13      7.65 o
   2   8   5        7.26       11.16      9.81 o
   3   8   5       14.31       12.53     11.79 o
   4   8   5      130.14      106.98     14.01 o
   5   8   5        5.43       18.59     19.62 o
   6   8   5        3.69       30.31     22.37 o
  -6   9   5      115.28      127.54     20.03 o
  -5   9   5      313.82      268.76     14.97 o
  -4   9   5      200.55      192.39     11.64 o
  -3   9   5      282.98      224.39     10.76 o
  -2   9   5       71.45       63.52      7.44 o
  -1   9   5     1908.13     1806.16     18.45 o
   0   9   5     1033.94      890.97      9.86 o
   1   9   5      753.92      696.91      9.31 o
   2   9   5       35.37       30.30      7.03 o
   3   9   5       21.03        8.05     12.21 o
   4   9   5     1309.53     1223.05     21.22 o
   5   9   5       25.70       41.53     17.66 o
   6   9   5      182.63      210.28     22.26 o
  -6  10   5      234.75      273.07     20.82 o
  -5  10   5       91.24       67.71     13.59 o
  -4  10   5      831.79      946.39     13.19 o
  -3  10   5      256.50      273.40     12.18 o
  -2  10   5        7.98       27.16      8.10 o
  -1  10   5        0.00        3.50      6.47 o
   0  10   5     2112.75     2271.74     19.69 o
   1  10   5     6940.87     8165.82     54.23 o
   2  10   5     5606.27     6340.68     62.97 o
   3  10   5        2.24       12.83     13.10 o
   4  10   5       19.41       28.40     16.07 o
   5  10   5       58.69       51.18     17.91 o
   6  10   5      637.99      637.84     25.37 o
  -6  11   5       32.56       45.13     20.76 o
  -5  11   5      348.88      304.74     16.05 o
  -4  11   5       11.63       19.27     12.31 o
  -3  11   5        0.01       24.84     13.02 o
  -2  11   5     1291.13     1125.86     19.01 o
  -1  11   5      144.77      115.82      7.97 o
   0  11   5      205.72      222.25      9.43 o
   1  11   5       80.86       67.36      7.25 o
   2  11   5     1412.28     1139.44     16.64 o
   3  11   5       19.52       18.95     12.46 o
   4  11   5     2487.14     2365.95     37.68 o
   5  11   5       10.63       22.84     21.38 o
   6  11   5       39.94       59.38     22.11 o
  -6  12   5        6.00       17.82     24.27 o
  -5  12   5        8.09       16.67     19.59 o
  -4  12   5        5.60       23.58     13.44 o
  -3  12   5       25.73       26.20     14.40 o
  -2  12   5        0.54        4.84     10.23 o
  -1  12   5        6.84       17.36      8.73 o
   0  12   5       26.03       16.84      9.08 o
   1  12   5       20.86       23.85      7.47 o
   2  12   5       79.85       75.39     11.02 o
   3  12   5       75.80       61.14     15.88 o
   4  12   5      102.03       92.50     18.59 o
   5  12   5        1.75       30.21     21.03 o
   6  12   5        6.43       31.10     25.14 o
  -6  13   5       41.07       55.98     21.90 o
  -5  13   5       72.27       47.95     19.28 o
  -4  13   5     1268.32     1101.39     17.81 o
  -3  13   5        2.00       16.69     16.92 o
  -2  13   5        0.34        8.54     12.74 o
  -1  13   5       40.41       34.59      9.49 o
   0  13   5        0.07        0.00     10.02 o
   1  13   5      124.46      105.30      8.30 o
   2  13   5       34.11       44.57     11.53 o
   3  13   5     1323.68     1155.87     20.54 o
   4  13   5       13.47       25.38     18.80 o
   5  13   5        0.37       24.33     23.35 o
   6  13   5      159.99      185.51     28.95 o
  -6  14   5       46.80       65.81     23.14 o
  -5  14   5       86.68       89.11     19.66 o
  -4  14   5       13.89       45.48     13.25 o
  -3  14   5        5.77       22.78     13.25 o
  -2  14   5       88.86      111.87     13.12 o
  -1  14   5       55.73      103.03     10.63 o
   0  14   5     1592.48     1836.14     28.87 o
   1  14   5       12.39       24.23     12.02 o
   2  14   5     1093.31     1173.48     16.98 o
   3  14   5     3218.98     3489.22     40.76 o
   4  14   5     1471.67     1548.55     25.72 o
   5  14   5      125.96      144.46     26.01 o
  -6  15   5       26.83       30.73     23.27 o
  -5  15   5       77.68       93.19     19.92 o
  -4  15   5       72.84       60.68     15.16 o
  -3  15   5      423.79      366.10     15.04 o
  -2  15   5      292.23      274.55     15.36 o
  -1  15   5       64.81       69.12     11.24 o
   0  15   5        2.43       23.46     12.13 o
   1  15   5       31.09       31.29     12.08 o
   2  15   5      478.28      429.77     14.83 o
   3  15   5      150.38      124.38     19.00 o
   4  15   5        0.38       14.21     20.11 o
   5  15   5      111.44      103.33     26.40 o
  -6  16   5        4.00       23.10     26.59 o
  -5  16   5        1.38       17.94     19.94 o
  -4  16   5        4.90       23.46     16.30 o
  -3  16   5        9.67        4.89     15.15 o
  -2  16   5        0.00        8.75     14.89 o
  -1  16   5        1.92       19.48     13.54 o
   0  16   5        1.18       18.82     12.68 o
   1  16   5        2.81       14.20     14.23 o
   2  16   5        0.44       13.03     15.92 o
   3  16   5      330.25      282.01     20.20 o
   4  16   5       16.70       29.58     19.39 o
   5  16   5       12.43       20.15     26.00 o
  -5  17   5      112.34      122.10     21.26 o
  -4  17   5      103.69       83.41     15.78 o
  -3  17   5        5.35       26.41     14.37 o
  -2  17   5       91.02       90.37     15.51 o
  -1  17   5      170.23      155.90     14.12 o
   0  17   5      187.16      172.05     11.83 o
   1  17   5       36.78       31.80     14.01 o
   2  17   5      165.11      145.77     15.62 o
   3  17   5     2688.85     2480.07     47.18 o
   4  17   5       67.44       75.01     21.98 o
   5  17   5       76.75      103.06     27.57 o
  -5  18   5        0.67       18.94     22.25 o
  -4  18   5       47.55       48.75     16.15 o
  -3  18   5     1770.93     1887.24     28.92 o
  -2  18   5      418.49      515.98     18.27 o
  -1  18   5     3645.85     3744.90     33.14 o
   0  18   5      116.16      119.19     12.62 o
   1  18   5     2184.81     2376.07     31.83 o
   2  18   5      696.01      771.70     18.66 o
   3  18   5       38.53       83.15     18.22 o
   4  18   5        0.31        7.70     22.45 o
   5  18   5     1047.49     1062.71     34.06 o
  -5  19   5       22.12       43.09     22.82 o
  -4  19   5      205.84      203.23     18.51 o
  -3  19   5      337.75      336.80     16.25 o
  -2  19   5      296.56      322.18     16.01 o
  -1  19   5      230.18      226.40     18.13 o
   0  19   5       50.88       48.52     13.67 o
   1  19   5      435.39      410.59     17.99 o
   2  19   5        4.49       20.90     15.49 o
   3  19   5     2079.98     1907.93     33.50 o
   4  19   5      540.79      460.50     25.09 o
   5  19   5        0.21       26.36     27.51 o
  -5  20   5        0.58       17.41     25.13 o
  -4  20   5        1.52       31.47     25.97 o
  -3  20   5        8.77       11.76     17.21 o
  -2  20   5        0.09        7.17     17.69 o
  -1  20   5      128.40      107.40     17.42 o
   0  20   5        0.02       25.54     17.37 o
   1  20   5        4.78       35.40     16.17 o
   2  20   5        3.82       17.94     15.64 o
   3  20   5       31.18       35.52     18.72 o
   4  20   5        0.11       16.36     23.08 o
  -4  21   5       71.13       63.08     20.14 o
  -3  21   5      306.70      260.01     17.87 o
  -2  21   5      193.31      164.48     16.92 o
  -1  21   5      261.97      231.25     18.39 o
   0  21   5       33.55       46.29     19.56 o
   1  21   5      392.14      343.98     15.08 o
   2  21   5       92.79       99.96     15.71 o
   3  21   5      295.69      259.83     21.62 o
   4  21   5       38.35       35.81     23.00 o
  -4  22   5      243.01      236.14     21.36 o
  -3  22   5        1.57        9.97     19.25 o
  -2  22   5       57.65       44.78     16.62 o
  -1  22   5     1333.91     1298.33     31.42 o
   0  22   5      290.63      317.06     19.90 o
   1  22   5       49.05       65.26     14.68 o
   2  22   5     2382.09     2340.19     32.76 o
   3  22   5      532.52      533.31     23.31 o
   4  22   5        0.47       49.03     26.46 o
  -4  23   5      134.15      122.17     21.48 o
  -3  23   5      163.73      137.68     17.99 o
  -2  23   5      676.09      644.26     19.75 o
  -1  23   5       23.38       39.81     17.30 o
   0  23   5        3.00        4.78     20.40 o
   1  23   5       82.67       84.90     16.66 o
   2  23   5       15.26       36.82     17.93 o
   3  23   5       28.17       36.96     24.43 o
  -3  24   5        0.00       21.06     20.19 o
  -2  24   5        6.12       15.30     17.77 o
  -1  24   5        3.28       18.44     17.94 o
   0  24   5       17.20       24.83     18.90 o
   1  24   5        6.21        9.93     19.68 o
   2  24   5        0.05       17.17     18.12 o
   3  24   5        6.10       10.23     20.97 o
  -3  25   5       10.04       15.01     18.55 o
  -2  25   5      445.91      438.39     20.01 o
  -1  25   5      242.05      225.40     20.99 o
   0  25   5       79.39       73.56     19.80 o
   1  25   5       35.51       48.77     19.28 o
   2  25   5        0.65       23.58     17.81 o
   3  25   5       30.02       46.41     19.86 o
  -2  26   5      584.18      618.73     22.69 o
  -1  26   5      210.87      203.20     21.48 o
   0  26   5      112.35      138.36     19.82 o
   1  26   5       37.88       41.23     19.57 o
   2  26   5      947.45      945.34     21.74 o
  -2  27   5        8.27       25.57     20.34 o
  -1  27   5      156.18      164.58     21.94 o
   0  27   5        1.94       17.35     19.57 o
   1  27   5      144.65      115.01     20.60 o
  -1  28   5       27.29       45.76     23.52 o
   0  28   5        1.08       15.82     21.39 o
  -6   0   6        2.46       29.93     53.38 o
  -4   0   6     5628.94     5685.53     38.95 o
  -2   0   6      210.63      287.40      9.42 o
   0   0   6    18511.84    20082.26    248.74 o
   2   0   6      117.35      143.28     10.56 o
   4   0   6     3009.30     3288.10     68.75 o
   6   0   6        0.09        0.76     24.84 o
  -7   1   6        0.28       26.71     23.76 o
  -6   1   6      277.96      247.42     15.32 o
  -5   1   6      948.40      854.31     13.64 o
  -4   1   6     3009.51     2743.70     14.99 o
  -3   1   6      750.56      636.95      7.45 o
  -2   1   6     4519.30     3960.57     16.12 o
  -1   1   6      962.68      951.59      8.64 o
   0   1   6        4.35       21.84      7.47 o
   1   1   6      523.20      531.79     10.83 o
   2   1   6     2262.44     2390.35     20.68 o
   3   1   6       11.39        9.71      6.19 o
   4   1   6       43.20       36.85     13.09 o
   5   1   6       50.54       46.81     15.73 o
   6   1   6       52.42       31.18     18.34 o
  -7   2   6        2.95        8.71     20.94 o
  -6   2   6        0.05        7.67     16.58 o
  -5   2   6        5.03        8.40     10.86 o
  -4   2   6       52.08       48.56      9.06 o
  -3   2   6        4.71        6.23      6.45 o
  -2   2   6        7.05        3.54      5.49 o
  -1   2   6        8.48        9.67      6.01 o
   0   2   6       29.24       27.04      7.05 o
   1   2   6        4.30       13.03      8.18 o
   2   2   6        1.91        8.82      7.86 o
   3   2   6       21.00       24.51      7.09 o
   4   2   6       92.25       98.60     13.68 o
   5   2   6       36.20       32.32     16.48 o
   6   2   6       72.66       57.20     19.68 o
  -7   3   6       13.57       36.94     30.41 o
  -6   3   6        1.46        8.52     15.64 o
  -5   3   6      124.07      106.29     12.38 o
  -4   3   6      816.06      738.67     10.78 o
  -3   3   6     2431.97     2104.59     12.73 o
  -2   3   6        1.58       11.66      6.92 o
  -1   3   6      256.92      222.23      7.97 o
   0   3   6      113.04      116.32      6.87 o
   1   3   6      580.43      554.94      9.75 o
   2   3   6     1328.14     1350.58     12.37 o
   3   3   6      276.95      292.78     10.40 o
   4   3   6     1433.56     1352.39     21.26 o
   5   3   6      190.72      167.57     17.57 o
   6   3   6      164.93      150.43     23.20 o
  -7   4   6      404.60      507.29     21.80 o
  -6   4   6      269.06      243.39     16.92 o
  -5   4   6      639.41      667.94     15.12 o
  -4   4   6      169.98      201.45     10.15 o
  -3   4   6        1.34       17.08      8.04 o
  -2   4   6        1.88        8.11      5.91 o
  -1   4   6     5899.87     6779.42     40.65 o
   0   4   6     1731.80     1813.06      9.99 o
   1   4   6       14.75       16.56      6.87 o
   2   4   6     1079.23     1225.72     11.84 o
   3   4   6      708.61      597.82     11.54 o
   4   4   6      301.73      368.41     14.72 o
   5   4   6     1859.74     1844.47     34.24 o
   6   4   6      120.68      103.77     20.78 o
  -7   5   6       50.75       68.78     20.71 o
  -6   5   6        9.05       22.68     18.99 o
  -5   5   6      107.89       78.64     13.35 o
  -4   5   6      295.27      259.47     12.37 o
  -3   5   6       40.93       34.29      7.65 o
  -2   5   6      132.40      150.85      5.55 o
  -1   5   6      147.03      130.37      8.77 o
   0   5   6     3226.60     2842.26     17.90 o
   1   5   6     3335.39     2974.60     28.85 o
   2   5   6     1641.63     1590.44     14.59 o
   3   5   6      383.07      350.38     11.14 o
   4   5   6        3.15       12.71     13.35 o
   5   5   6      105.51       87.03     17.73 o
   6   5   6       50.37       35.33     22.52 o
  -6   6   6        1.24       31.44     21.13 o
  -5   6   6        3.99       23.80     16.45 o
  -4   6   6        2.28       15.55     11.38 o
  -3   6   6        5.41       11.43      7.87 o
  -2   6   6       81.68       75.71      6.86 o
  -1   6   6        1.73       12.10      9.09 o
   0   6   6      275.53      245.56      7.59 o
   1   6   6       23.76       31.29      7.66 o
   2   6   6       12.95       19.04     10.75 o
   3   6   6        0.16       11.27     12.89 o
   4   6   6       14.32        9.18     13.02 o
   5   6   6       58.67       60.68     18.75 o
   6   6   6        0.04        9.24     23.06 o
  -6   7   6        6.39       33.26     23.22 o
  -5   7   6       24.05       38.50     15.14 o
  -4   7   6       18.20       36.22     12.59 o
  -3   7   6       22.77       28.27     10.24 o
  -2   7   6     2227.76     2170.15     15.02 o
  -1   7   6      756.95      774.55     11.08 o
   0   7   6     1902.94     1752.67     16.73 o
   1   7   6     4857.93     4743.85     33.31 o
   2   7   6      142.47      171.11     11.35 o
   3   7   6      299.85      220.73     12.79 o
   4   7   6      226.57      211.17     14.64 o
   5   7   6        9.82       26.07     21.59 o
   6   7   6       40.00       42.39     23.08 o
  -6   8   6       45.15       34.96     19.70 o
  -5   8   6      349.91      336.39     15.75 o
  -4   8   6      683.18      653.21     15.42 o
  -3   8   6     3624.93     3709.87     23.28 o
  -2   8   6      545.39      641.20     11.43 o
  -1   8   6     2054.80     2248.42     20.83 o
   0   8   6     3785.36     4385.62     42.75 o
   1   8   6      903.69      906.83     11.69 o
   2   8   6       74.66      109.99     10.88 o
   3   8   6     1141.29     1336.56     17.60 o
   4   8   6      354.94      404.50     15.69 o
   5   8   6      509.39      553.79     20.52 o
   6   8   6      407.48      458.91     25.76 o
  -6   9   6       21.22       24.97     20.64 o
  -5   9   6      348.02      332.70     16.72 o
  -4   9   6       38.05       42.42     13.96 o
  -3   9   6       87.24       70.97     11.11 o
  -2   9   6       43.30       29.76     10.76 o
  -1   9   6      328.59      365.13     10.33 o
   0   9   6     2082.88     1822.53     16.62 o
   1   9   6     1032.64     1067.37     13.32 o
   2   9   6       15.30       31.20     11.82 o
   3   9   6       19.71       35.10     12.99 o
   4   9   6     1661.45     1502.74     21.75 o
   5   9   6        0.69        7.55     18.90 o
   6   9   6       21.93       36.95     30.47 o
  -6  10   6        1.76        6.91     22.54 o
  -5  10   6        0.00       14.07     15.41 o
  -4  10   6        6.57       21.80     15.62 o
  -3  10   6        0.32       18.40     15.64 o
  -2  10   6      109.44      107.63     11.83 o
  -1  10   6       12.64       12.05     10.35 o
   0  10   6       91.49       81.87      8.54 o
   1  10   6        5.66        9.52      8.57 o
   2  10   6       96.43       88.84     12.00 o
   3  10   6        2.52       10.71     13.96 o
   4  10   6        2.81       18.43     16.98 o
   5  10   6        3.68       20.30     23.31 o
   6  10   6        2.18       47.52     25.57 o
  -6  11   6      164.54      184.99     22.67 o
  -5  11   6      125.63      109.81     14.67 o
  -4  11   6       70.00       67.87     13.33 o
  -3  11   6      586.73      617.63     16.78 o
  -2  11   6       90.75       78.72     13.45 o
  -1  11   6     2076.49     1878.59     16.33 o
   0  11   6      121.79      117.18      8.88 o
   1  11   6     1031.83     1021.84     13.66 o
   2  11   6      609.29      546.77     14.49 o
   3  11   6      593.76      536.66     15.38 o
   4  11   6      569.78      525.74     18.34 o
   5  11   6       15.59       19.20     18.99 o
   6  11   6      192.89      198.00     25.03 o
  -6  12   6      349.27      322.49     23.82 o
  -5  12   6      735.58      706.54     19.17 o
  -4  12   6      160.13      199.13     14.38 o
  -3  12   6     1380.94     1845.85     19.48 o
  -2  12   6       52.21       65.04     13.41 o
  -1  12   6       54.00       41.69      8.07 o
   0  12   6     7046.64     7165.84     55.19 o
   1  12   6     1312.53     1504.56     24.39 o
   2  12   6       21.23       53.67     12.96 o
   3  12   6      393.92      478.18     17.47 o
   4  12   6     3398.63     3573.48     33.08 o
   5  12   6      100.32       97.82     20.02 o
   6  12   6       97.50      134.80     25.32 o
  -6  13   6       91.70       55.87     22.85 o
  -5  13   6        4.19       15.06     19.25 o
  -4  13   6      454.94      444.77     15.69 o
  -3  13   6      151.24      179.22     14.76 o
  -2  13   6      123.65      135.65     15.03 o
  -1  13   6       51.33       44.55      8.96 o
   0  13   6       19.95       20.87     10.80 o
   1  13   6      293.33      291.73     13.26 o
   2  13   6      187.75      169.61     14.47 o
   3  13   6      393.41      393.44     17.40 o
   4  13   6      681.81      630.15     24.08 o
   5  13   6      158.65      132.98     22.64 o
  -6  14   6        2.13       16.63     24.55 o
  -5  14   6        1.38       12.27     20.84 o
  -4  14   6        6.94       24.51     13.90 o
  -3  14   6        1.72       22.39     18.08 o
  -2  14   6        5.01       16.18     14.78 o
  -1  14   6        0.39        9.60     16.74 o
   0  14   6        7.24        2.29     10.78 o
   1  14   6       31.58       37.24     13.28 o
   2  14   6        6.36       22.51     19.03 o
   3  14   6        2.55        4.99     20.25 o
   4  14   6       11.25       25.59     19.38 o
   5  14   6       25.94       31.13     22.65 o
  -6  15   6        8.04       25.04     25.13 o
  -5  15   6      102.35       84.20     19.27 o
  -4  15   6        4.15       29.10     15.90 o
  -3  15   6       92.20       72.52     16.56 o
  -2  15   6       60.76       65.58     13.33 o
  -1  15   6       43.18       50.26     14.37 o
   0  15   6        9.87       10.39     11.16 o
   1  15   6      110.33      121.54     14.14 o
   2  15   6       60.68       59.16     16.92 o
   3  15   6      154.77      158.17     19.71 o
   4  15   6      306.87      269.10     20.99 o
   5  15   6       30.17       24.49     25.60 o
  -5  16   6      281.61      344.77     22.90 o
  -4  16   6      109.90      144.66     16.55 o
  -3  16   6      703.45      704.65     18.92 o
  -2  16   6     1732.62     1889.99     28.84 o
  -1  16   6        1.52       13.31     16.75 o
   0  16   6      689.57      772.36     13.48 o
   1  16   6       93.44      123.90     14.77 o
   2  16   6     1200.76     1269.34     20.65 o
   3  16   6      242.95      251.25     20.13 o
   4  16   6      897.46      966.95     24.86 o
   5  16   6        1.30       16.89     29.83 o
  -5  17   6      188.59      192.81     24.53 o
  -4  17   6      116.40      103.06     16.80 o
  -3  17   6       51.92       58.04     14.61 o
  -2  17   6       38.31       26.43     15.10 o
  -1  17   6      203.84      174.27     15.47 o
   0  17   6      234.67      219.19     12.35 o
   1  17   6     1922.82     1727.95     27.15 o
   2  17   6       24.13       30.99     15.38 o
   3  17   6      214.85      199.61     20.80 o
   4  17   6      173.51      148.86     21.19 o
   5  17   6        4.64       18.16     27.13 o
  -5  18   6        0.59        9.14     23.97 o
  -4  18   6        0.29       11.10     18.10 o
  -3  18   6       19.72       17.90     14.82 o
  -2  18   6        2.72       24.58     16.68 o
  -1  18   6       46.58       53.15     15.90 o
   0  18   6        1.51        8.38     13.60 o
   1  18   6        7.39       29.00     15.38 o
   2  18   6       21.85       23.83     16.73 o
   3  18   6       18.96       22.09     20.90 o
   4  18   6        0.21        8.87     25.28 o
   5  18   6        3.24       19.77     27.64 o
  -5  19   6        1.01       13.62     27.18 o
  -4  19   6       97.43       84.72     17.58 o
  -3  19   6     1095.47     1013.49     19.03 o
  -2  19   6       78.74       79.60     16.98 o
  -1  19   6     1702.56     1559.24     27.88 o
   0  19   6      136.37      107.31     15.75 o
   1  19   6     2603.73     2325.34     27.51 o
   2  19   6      283.33      299.08     17.38 o
   3  19   6       50.43       53.71     20.04 o
   4  19   6       22.32       18.77     26.29 o
  -5  20   6        7.19       35.48     25.61 o
  -4  20   6        4.48        9.10     18.73 o
  -3  20   6      238.26      284.74     16.49 o
  -2  20   6     1066.83     1126.03     21.40 o
  -1  20   6       99.01       83.61     16.62 o
   0  20   6       15.97       18.14     19.92 o
   1  20   6      724.05      760.87     18.00 o
   2  20   6      576.70      619.93     19.15 o
   3  20   6      919.50      895.27     22.90 o
   4  20   6        4.08       19.65     25.75 o
  -4  21   6       62.79       69.25     18.96 o
  -3  21   6       57.84       47.65     16.29 o
  -2  21   6       81.61       94.91     15.79 o
  -1  21   6      918.55      886.38     20.93 o
   0  21   6      364.85      359.07     20.48 o
   1  21   6       71.06       79.35     14.60 o
   2  21   6      667.29      597.23     24.42 o
   3  21   6      181.30      188.12     21.42 o
   4  21   6      160.46      157.23     24.71 o
  -4  22   6        2.11        2.61     20.31 o
  -3  22   6        2.86       11.88     19.18 o
  -2  22   6       77.49       74.80     16.90 o
  -1  22   6       25.93       36.54     20.88 o
   0  22   6       18.15       23.64     19.39 o
   1  22   6        0.00       18.36     17.13 o
   2  22   6       17.82       23.41     18.62 o
   3  22   6       14.48       25.96     22.46 o
  -4  23   6        5.61       44.55     23.32 o
  -3  23   6       14.61       19.74     19.62 o
  -2  23   6      163.20      169.52     17.97 o
  -1  23   6      529.36      472.04     22.08 o
   0  23   6       70.21       77.77     19.59 o
   1  23   6        2.11       20.78     19.11 o
   2  23   6       61.15       69.46     18.01 o
   3  23   6       44.52       70.52     23.70 o
  -3  24   6       79.67       97.42     18.65 o
  -2  24   6     5314.92     5365.56    110.15 o
  -1  24   6       14.43       19.91     19.46 o
   0  24   6      368.77      369.41     23.53 o
   1  24   6        6.17       16.07     20.80 o
   2  24   6     2382.69     2320.04     45.64 o
   3  24   6        0.05       30.19     28.30 o
  -3  25   6        1.78       28.50     21.50 o
  -2  25   6       27.01       68.05     19.86 o
  -1  25   6       81.20      101.32     20.13 o
   0  25   6       56.59       62.39     19.77 o
   1  25   6      174.49      168.68     20.94 o
   2  25   6      182.49      198.18     24.88 o
  -2  26   6        2.95       19.12     19.92 o
  -1  26   6        5.16       27.34     20.85 o
   0  26   6        0.14       18.53     22.67 o
   1  26   6       56.08       47.55     19.01 o
   2  26   6        0.00       12.23     27.39 o
  -1  27   6     1194.47     1035.30     26.76 o
   0  27   6        3.58       37.25     20.09 o
   1  27   6       55.07       44.95     19.26 o
  -7   0   7        6.39        0.92     34.76 o
  -5   0   7       78.93       54.92     16.77 o
  -3   0   7        6.19       11.96     10.20 o
  -1   0   7       39.52       39.45      9.24 o
   1   0   7        9.16       21.28     15.80 o
   3   0   7       15.12       24.58     10.54 o
   5   0   7       16.25       11.31     22.29 o
  -7   1   7       32.26       35.84     27.14 o
  -6   1   7      347.00      320.88     22.79 o
  -5   1   7      118.00      107.14     12.65 o
  -4   1   7       11.94       23.05      8.97 o
  -3   1   7      155.52      151.99      6.87 o
  -2   1   7      951.61     1032.05     11.11 o
  -1   1   7      589.78      587.28      8.62 o
   0   1   7      711.71      756.48      9.93 o
   1   1   7        2.61        0.19     10.21 o
   2   1   7       94.05      120.87     10.04 o
   3   1   7      111.84      122.24     10.04 o
   4   1   7        3.65       15.70     14.84 o
   5   1   7       13.88       17.74     20.40 o
   6   1   7       50.98       55.95     19.57 o
  -7   2   7       48.72       75.42     25.01 o
  -6   2   7      675.75      630.88     23.21 o
  -5   2   7     2360.51     2652.63     20.76 o
  -4   2   7      499.51      453.87     10.02 o
  -3   2   7     1941.88     2096.23     12.90 o
  -2   2   7     2750.88     3144.38     17.36 o
  -1   2   7     6693.90     7629.70     33.81 o
   0   2   7     2449.90     2833.42     26.45 o
   1   2   7       95.70      129.21      9.22 o
   2   2   7      662.33      689.61      9.45 o
   3   2   7      150.14      159.17     10.78 o
   4   2   7      585.62      638.33     16.87 o
   5   2   7       54.61       69.17     18.82 o
   6   2   7       10.81        9.51     20.05 o
  -7   3   7       41.58       30.57     23.67 o
  -6   3   7      218.58      194.40     20.72 o
  -5   3   7      204.24      164.04     12.66 o
  -4   3   7     1222.63     1150.85     11.85 o
  -3   3   7      233.99      247.89      7.87 o
  -2   3   7     2437.26     2401.68     13.66 o
  -1   3   7     1965.78     1920.69     11.68 o
   0   3   7      715.91      717.82      9.04 o
   1   3   7      522.60      527.12     10.69 o
   2   3   7      207.24      203.16      9.99 o
   3   3   7      168.27      179.60     11.08 o
   4   3   7      254.58      219.41     15.67 o
   5   3   7      501.43      404.42     19.05 o
   6   3   7      118.86      117.11     20.04 o
  -6   4   7        1.25        2.22     20.88 o
  -5   4   7        7.67       10.20     13.17 o
  -4   4   7       28.74       32.45     10.42 o
  -3   4   7        7.09       14.39      8.63 o
  -2   4   7        1.13        8.57      8.25 o
  -1   4   7      201.23      171.03      9.67 o
   0   4   7       21.65       15.06      7.02 o
   1   4   7      183.80      175.30      9.35 o
   2   4   7      217.93      186.93     10.00 o
   3   4   7        6.78       13.05     12.14 o
   4   4   7      109.00       99.63     15.05 o
   5   4   7       10.36        9.43     16.97 o
   6   4   7       28.17       25.29     19.67 o
  -6   5   7        0.08       14.02     20.35 o
  -5   5   7        1.91       16.66     14.99 o
  -4   5   7      198.06      203.00     11.75 o
  -3   5   7        3.07        7.55      8.46 o
  -2   5   7     1259.87     1243.98     14.23 o
  -1   5   7      304.17      276.53     10.52 o
   0   5   7     1110.15     1051.46      9.69 o
   1   5   7     2180.22     2004.83     17.08 o
   2   5   7      577.90      559.50      9.68 o
   3   5   7       68.66       77.64     11.63 o
   4   5   7      315.79      288.31     14.63 o
   5   5   7      212.33      173.06     17.71 o
   6   5   7        0.19       15.76     21.69 o
  -6   6   7      627.59      615.69     21.37 o
  -5   6   7      666.95      684.48     16.01 o
  -4   6   7      511.95      523.46     13.59 o
  -3   6   7     1220.16     1261.73     12.35 o
  -2   6   7      169.58      189.40     10.49 o
  -1   6   7     5767.12     6455.26     38.25 o
   0   6   7     6018.78     7435.48     29.59 o
   1   6   7     9367.04    10911.54     85.57 o
   2   6   7      991.49     1131.92     22.21 o
   3   6   7      855.70      903.98     14.46 o
   4   6   7       12.65       29.29     15.06 o
   5   6   7      356.79      342.87     19.20 o
   6   6   7      104.80      106.55     21.32 o
  -6   7   7       41.02       44.10     20.68 o
  -5   7   7      122.25       82.87     14.43 o
  -4   7   7      114.78      120.73     14.09 o
  -3   7   7      291.74      243.31     11.31 o
  -2   7   7      624.99      590.97     11.95 o
  -1   7   7     2920.26     2724.04     23.92 o
   0   7   7     1021.46      937.74     10.96 o
   1   7   7     3326.25     3238.16     30.14 o
   2   7   7       44.06       39.86      7.58 o
   3   7   7        1.94        9.70     12.81 o
   4   7   7       69.07       87.84     14.85 o
   5   7   7       59.77       55.41     18.34 o
   6   7   7        5.95       25.84     23.59 o
  -6   8   7        0.62        0.00     26.19 o
  -5   8   7        0.47       14.23     15.29 o
  -4   8   7        0.18       10.96     13.85 o
  -3   8   7        5.67       11.19     12.03 o
  -2   8   7        3.76       18.29     11.56 o
  -1   8   7       22.15       17.21      9.94 o
   0   8   7       10.65        7.12      8.68 o
   1   8   7       30.63       32.14      8.57 o
   2   8   7        3.87       10.31     13.68 o
   3   8   7       14.73       28.36     12.42 o
   4   8   7       62.01       51.66     14.60 o
   5   8   7       43.15       49.75     20.49 o
   6   8   7        0.00        4.01     22.32 o
  -6   9   7       85.87       53.30     19.42 o
  -5   9   7      300.12      267.87     15.32 o
  -4   9   7      225.15      216.56     14.84 o
  -3   9   7        0.11       15.07     13.68 o
  -2   9   7     1607.36     1439.98     14.34 o
  -1   9   7     1125.53     1166.68     14.14 o
   0   9   7     2139.65     2047.16     24.30 o
   1   9   7        7.32        7.25      9.67 o
   2   9   7      783.92      652.82     15.27 o
   3   9   7      528.02      522.37     15.22 o
   4   9   7      201.16      168.83     15.08 o
   5   9   7      295.15      285.68     22.00 o
   6   9   7        0.21       29.58     26.63 o
  -6  10   7       90.42       56.26     20.21 o
  -5  10   7      224.50      279.38     16.56 o
  -4  10   7       40.90       55.25     14.66 o
  -3  10   7     2497.52     2662.91     30.43 o
  -2  10   7      738.64     1014.11     14.29 o
  -1  10   7      533.00      536.74     12.35 o
   0  10   7     2161.62     2197.55     16.06 o
   1  10   7     1875.25     1917.03     18.21 o
   2  10   7       72.67       62.25     14.04 o
   3  10   7      156.28      185.70     14.31 o
   4  10   7      100.20      121.30     16.53 o
   5  10   7      212.48      209.26     20.41 o
   6  10   7      153.34      194.76     27.82 o
  -6  11   7        6.47       16.00     21.49 o
  -5  11   7       84.21       87.30     16.01 o
  -4  11   7      585.75      540.28     17.42 o
  -3  11   7      532.06      435.05     16.76 o
  -2  11   7      590.33      558.51     13.89 o
  -1  11   7     1760.04     1645.51     15.74 o
   0  11   7      536.35      502.83     12.40 o
   1  11   7      903.66      821.42     12.32 o
   2  11   7        0.14       12.66     14.10 o
   3  11   7      617.24      537.14     15.46 o
   4  11   7     1067.05      931.54     19.44 o
   5  11   7      163.58      152.17     20.04 o
  -6  12   7       13.99       33.21     24.59 o
  -5  12   7       15.06       35.39     17.63 o
  -4  12   7       30.13       48.16     16.52 o
  -3  12   7       11.89       27.84     16.62 o
  -2  12   7        4.83       16.26     15.26 o
  -1  12   7       69.92       61.74     12.34 o
   0  12   7       32.05       35.18     10.23 o
   1  12   7       34.00       37.41     10.42 o
   2  12   7        0.93       11.63     14.61 o
   3  12   7       77.50       88.29     15.72 o
   4  12   7      189.73      171.41     17.20 o
   5  12   7       51.07       40.76     22.87 o
  -6  13   7      207.96      187.95     23.91 o
  -5  13   7        7.34       38.48     18.77 o
  -4  13   7       77.64       92.50     15.97 o
  -3  13   7       29.02       57.46     15.92 o
  -2  13   7      852.22      866.27     18.13 o
  -1  13   7        3.66       13.33     13.62 o
   0  13   7      153.27      191.58     11.46 o
   1  13   7      724.74      602.32     16.59 o
   2  13   7      175.06      158.45     14.99 o
   3  13   7       10.93        1.62     16.09 o
   4  13   7      149.92      109.53     18.28 o
   5  13   7       95.42       88.07     23.57 o
  -6  14   7      138.93      148.14     23.84 o
  -5  14   7       18.68       30.20     19.10 o
  -4  14   7       40.10       57.00     15.42 o
  -3  14   7     5814.86     6111.70     77.88 o
  -2  14   7      151.78      191.07     16.12 o
  -1  14   7      340.84      383.29     13.86 o
   0  14   7    15986.21    17582.03    156.82 o
   1  14   7        0.86       12.19     14.04 o
   2  14   7      203.84      281.10     17.05 o
   3  14   7       33.62       20.26     16.24 o
   4  14   7     1265.84     1303.45     26.36 o
   5  14   7       38.30       81.88     22.99 o
  -5  15   7       42.88       38.71     20.24 o
  -4  15   7        8.86       20.49     16.25 o
  -3  15   7       10.78       22.53     17.07 o
  -2  15   7      471.46      433.04     16.45 o
  -1  15   7        2.62       15.21     15.44 o
   0  15   7     1447.31     1343.09     15.83 o
   1  15   7       24.06       44.16     14.38 o
   2  15   7     1045.75      951.37     22.06 o
   3  15   7      182.15      155.47     20.17 o
   4  15   7      472.33      369.99     22.36 o
   5  15   7        0.26       17.98     26.21 o
  -5  16   7       10.97        8.44     21.09 o
  -4  16   7        0.10       22.23     17.36 o
  -3  16   7        5.53       16.01     15.17 o
  -2  16   7        8.61        4.02     14.22 o
  -1  16   7        4.26       13.09     14.62 o
   0  16   7       16.68       31.34     12.08 o
   1  16   7       72.53       69.52     14.61 o
   2  16   7       18.27       37.58     19.25 o
   3  16   7       11.64       17.51     19.16 o
   4  16   7        0.89       16.87     20.68 o
   5  16   7        0.09       20.23     29.25 o
  -5  17   7       69.11       87.83     22.21 o
  -4  17   7        3.30       28.59     18.75 o
  -3  17   7       88.57       84.06     16.17 o
  -2  17   7      192.92      187.06     15.55 o
  -1  17   7       12.10        3.80     14.94 o
   0  17   7        0.15       20.16     18.69 o
   1  17   7     1590.35     1495.88     19.75 o
   2  17   7       44.98       54.72     18.65 o
   3  17   7       83.03       63.64     19.84 o
   4  17   7      448.27      403.98     22.77 o
   5  17   7       19.62       34.65     26.15 o
  -5  18   7        1.91       24.57     28.62 o
  -4  18   7      591.55      603.31     18.73 o
  -3  18   7      374.42      379.93     17.41 o
  -2  18   7      681.55      772.01     18.29 o
  -1  18   7     1912.37     1936.81     35.49 o
   0  18   7      504.78      512.11     18.82 o
   1  18   7      673.04      739.35     20.73 o
   2  18   7      213.11      259.55     19.44 o
   3  18   7      134.86      152.70     21.01 o
   4  18   7        1.97        4.37     22.80 o
  -5  19   7        0.12       13.09     27.19 o
  -4  19   7      260.74      235.86     17.93 o
  -3  19   7      368.27      327.29     17.89 o
  -2  19   7      214.15      208.78     17.72 o
  -1  19   7     3132.08     2819.18     31.29 o
   0  19   7      288.76      261.15     15.72 o
   1  19   7     2462.46     2187.85     33.86 o
   2  19   7      218.34      216.33     19.27 o
   3  19   7        9.50        3.56     22.03 o
   4  19   7       31.85       13.48     21.91 o
  -4  20   7        0.00       16.86     17.89 o
  -3  20   7       31.67       30.15     15.71 o
  -2  20   7        1.42       18.51     18.26 o
  -1  20   7       11.64       22.49     16.01 o
   0  20   7        2.75        0.00     16.04 o
   1  20   7       60.65       70.52     20.44 o
   2  20   7       11.98       35.94     19.07 o
   3  20   7       24.40       41.97     21.23 o
   4  20   7       10.37       20.87     22.54 o
  -4  21   7       28.36       18.09     17.87 o
  -3  21   7       14.55       45.15     16.63 o
  -2  21   7     1292.13     1159.37     22.17 o
  -1  21   7     1614.10     1531.91     23.40 o
   0  21   7      339.90      351.03     19.84 o
   1  21   7        1.62        8.03     21.00 o
   2  21   7      208.36      200.69     19.28 o
   3  21   7        1.91        2.26     22.17 o
   4  21   7      237.05      196.42     26.83 o
  -4  22   7      340.66      328.74     19.84 o
  -3  22   7      803.00      930.57     21.43 o
  -2  22   7     1222.49     1293.04     23.24 o
  -1  22   7       57.11       52.17     19.85 o
   0  22   7     2218.10     2243.24     30.75 o
   1  22   7      114.29      128.44     20.16 o
   2  22   7        0.13       20.46     24.48 o
   3  22   7      205.65      187.55     22.14 o
  -3  23   7        1.17       18.25     17.93 o
  -2  23   7        8.77       26.71     19.58 o
  -1  23   7      586.19      534.20     22.36 o
   0  23   7        0.74       30.67     20.07 o
   1  23   7       13.88       21.02     20.56 o
   2  23   7       19.93       23.84     28.48 o
   3  23   7        0.44       11.04     21.61 o
  -3  24   7        0.99       19.16     21.10 o
  -2  24   7        0.07       14.03     21.17 o
  -1  24   7        1.47       28.80     22.31 o
   0  24   7        3.97       28.81     21.18 o
   1  24   7        1.79       14.93     21.73 o
   2  24   7       11.09       30.88     21.59 o
  -2  25   7        0.84       14.83     20.41 o
  -1  25   7       73.90       67.68     20.63 o
   0  25   7        4.59       15.45     23.27 o
   1  25   7      106.45       98.02     22.48 o
   2  25   7       88.27       62.37     24.57 o
  -2  26   7      273.70      284.76     21.57 o
  -1  26   7      745.45      698.04     24.38 o
   0  26   7      439.05      480.72     28.16 o
   1  26   7      466.55      433.75     28.26 o
   0  27   7       34.42       42.93     22.47 o
  -6   0   8       11.87       41.39     38.39 o
  -4   0   8       91.50       73.80     16.10 o
  -2   0   8      288.60      309.99     25.29 o
   0   0   8     6233.48     7047.69    145.92 o
   2   0   8      858.68      692.46     23.39 o
   4   0   8     2535.91     2749.10     40.90 o
   6   0   8      171.27      146.48     31.87 o
  -6   1   8        0.37       13.76     24.52 o
  -5   1   8       57.24       64.64     14.37 o
  -4   1   8     1886.07     1746.60     16.03 o
  -3   1   8     1184.41     1082.26     10.50 o
  -2   1   8      294.66      162.93      6.85 o
  -1   1   8      554.55      498.23      8.53 o
   0   1   8      154.78      124.76      9.21 o
   1   1   8      144.31       91.99     10.90 o
   2   1   8      167.71      179.29     11.64 o
   3   1   8       35.14       44.96     12.05 o
   4   1   8       30.79       31.31     14.88 o
   5   1   8        2.18       12.33     19.36 o
   6   1   8       23.39       16.38     20.74 o
  -6   2   8       29.30       10.61     20.51 o
  -5   2   8        2.04       17.81     13.77 o
  -4   2   8       18.67       26.92     10.47 o
  -3   2   8       12.97       16.01      7.47 o
  -2   2   8       32.78       27.44      7.23 o
  -1   2   8       53.41       54.48      8.45 o
   0   2   8        0.61        8.53      8.60 o
   1   2   8      188.14      193.74     10.25 o
   2   2   8        0.44       13.32     11.93 o
   3   2   8       30.97       44.65     12.71 o
   4   2   8       16.03       36.06     15.25 o
   5   2   8       47.36       46.68     17.65 o
   6   2   8        7.23       20.72     20.55 o
  -6   3   8      496.54      460.51     23.46 o
  -5   3   8      221.51      211.29     15.57 o
  -4   3   8     2537.21     2269.82     20.47 o
  -3   3   8     3448.09     3004.91     21.49 o
  -2   3   8     2214.98     2121.29     14.92 o
  -1   3   8     4683.53     4412.06     26.75 o
   0   3   8        3.95       21.43      9.08 o
   1   3   8     1317.08     1352.31     20.94 o
   2   3   8      131.04      141.82     10.73 o
   3   3   8      235.90      233.60     12.01 o
   4   3   8       15.19       20.19     15.36 o
   5   3   8      347.23      335.45     19.75 o
   6   3   8       21.62       24.32     21.15 o
  -6   4   8      153.86      230.85     19.87 o
  -5   4   8     3157.86     3369.68     30.61 o
  -4   4   8      611.74      584.27     13.11 o
  -3   4   8        1.17       12.68      8.94 o
  -2   4   8     2078.49     2113.56     16.12 o
  -1   4   8      409.67      503.26      8.94 o
   0   4   8     1183.15     1258.14     10.72 o
   1   4   8     5072.32     5139.79     53.94 o
   2   4   8     3775.11     3973.29     45.57 o
   3   4   8      392.66      388.63     12.57 o
   4   4   8       39.44       23.21     14.71 o
   5   4   8      865.80      986.14     22.17 o
   6   4   8      335.65      376.65     22.69 o
  -6   5   8      120.88      138.25     18.01 o
  -5   5   8       26.61       39.56     14.85 o
  -4   5   8      846.02      804.26     14.53 o
  -3   5   8      238.49      189.88     11.79 o
  -2   5   8     1972.45     1783.35     16.24 o
  -1   5   8      371.53      289.30      8.14 o
   0   5   8        0.00        9.23      7.68 o
   1   5   8     1575.46     1593.82     15.28 o
   2   5   8      705.15      671.22     11.39 o
   3   5   8      382.51      359.98     12.67 o
   4   5   8      111.93      109.01     15.50 o
   5   5   8        9.40       12.44     18.18 o
   6   5   8      183.47      199.67     24.40 o
  -6   6   8        3.01       31.46     19.12 o
  -5   6   8        7.95       17.92     14.88 o
  -4   6   8        5.76       20.39     14.74 o
  -3   6   8       46.75       33.72     11.62 o
  -2   6   8       48.37       44.37      7.13 o
  -1   6   8       74.29       74.02     10.83 o
   0   6   8        9.91       13.52      7.85 o
   1   6   8       79.03       74.80      8.59 o
   2   6   8       38.58       42.91      9.66 o
   3   6   8       10.93       11.56     12.30 o
   4   6   8      154.79      124.60     15.56 o
   5   6   8       46.32       33.73     18.57 o
   6   6   8       13.19       16.34     24.23 o
  -6   7   8      138.45      125.92     20.12 o
  -5   7   8      470.00      397.42     16.20 o
  -4   7   8      874.69      864.93     16.29 o
  -3   7   8     1063.76      997.67     15.02 o
  -2   7   8       91.42      102.39     12.15 o
  -1   7   8     3215.55     2844.06     17.28 o
   0   7   8       30.08       27.23      9.04 o
   1   7   8      188.56      184.52      9.47 o
   2   7   8      241.52      244.10     13.76 o
   3   7   8      148.84      161.62     13.56 o
   4   7   8      256.04      229.40     18.28 o
   5   7   8      518.60      455.71     22.22 o
   6   7   8       13.01       18.51     23.55 o
  -6   8   8      270.48      316.60     21.21 o
  -5   8   8      185.93      169.94     15.45 o
  -4   8   8        2.01       13.34     16.62 o
  -3   8   8     3339.44     3966.97     34.83 o
  -2   8   8      840.27      886.86     14.38 o
  -1   8   8     1025.97     1175.50     13.97 o
   0   8   8     1045.23     1247.46     18.30 o
   1   8   8      480.70      585.57     10.76 o
   2   8   8     4236.57     4768.74     68.29 o
   3   8   8      103.13      120.03     13.15 o
   4   8   8      396.57      399.93     19.14 o
   5   8   8       33.85       43.33     23.24 o
  -6   9   8      457.54      402.04     23.28 o
  -5   9   8        0.50        6.70     17.91 o
  -4   9   8      532.65      533.60     16.43 o
  -3   9   8        0.10       13.83     13.16 o
  -2   9   8     1944.97     1727.52     18.67 o
  -1   9   8       60.61       66.68     11.29 o
   0   9   8       28.60       28.60      8.84 o
   1   9   8      153.55      119.13     10.20 o
   2   9   8      100.25       69.53     14.68 o
   3   9   8      272.05      274.52     15.01 o
   4   9   8      130.02      103.20     17.56 o
   5   9   8      486.94      446.58     23.51 o
  -6  10   8        4.77       22.30     20.82 o
  -5  10   8        1.58       12.45     17.51 o
  -4  10   8        0.64       17.68     16.89 o
  -3  10   8       19.65       17.97     14.51 o
  -2  10   8        0.37        9.24     12.84 o
  -1  10   8       13.79       19.06     12.38 o
   0  10   8       34.39       25.01      9.49 o
   1  10   8      200.07      202.50     11.20 o
   2  10   8       45.17       38.36     14.88 o
   3  10   8       11.57       25.60     14.79 o
   4  10   8       78.88       78.67     17.46 o
   5  10   8        2.18       28.36     24.71 o
  -6  11   8      349.90      311.98     23.63 o
  -5  11   8       10.42       28.04     19.72 o
  -4  11   8     1160.46     1036.09     20.48 o
  -3  11   8     1062.97      921.29     18.44 o
  -2  11   8      181.86      157.91     13.34 o
  -1  11   8      385.84      354.08     13.17 o
   0  11   8      218.22      201.55     10.72 o
   1  11   8      937.13      922.63     12.82 o
   2  11   8        0.31       13.47     14.71 o
   3  11   8       13.47       18.24     14.70 o
   4  11   8      159.83      164.37     17.54 o
   5  11   8      458.42      389.01     24.34 o
  -6  12   8      300.54      288.96     24.96 o
  -5  12   8       20.06       26.51     16.80 o
  -4  12   8      644.38      636.11     20.31 o
  -3  12   8      127.38      194.81     16.47 o
  -2  12   8     1510.09     1638.24     18.88 o
  -1  12   8       56.60       71.04     12.58 o
   0  12   8        6.80       33.16     13.06 o
   1  12   8       31.34       45.45     11.78 o
   2  12   8      198.13      225.08     16.57 o
   3  12   8      241.46      288.58     16.37 o
   4  12   8       32.64       37.68     17.22 o
   5  12   8       62.20       73.05     21.69 o
  -6  13   8       31.88       18.77     23.93 o
  -5  13   8       11.10       32.08     17.77 o
  -4  13   8        0.04       18.66     18.88 o
  -3  13   8       39.89       49.98     18.07 o
  -2  13   8       26.43       31.45     15.48 o
  -1  13   8      160.02      167.22     14.45 o
   0  13   8       97.05       87.61     12.39 o
   1  13   8      415.50      373.22     15.25 o
   2  13   8        1.21       12.23     16.97 o
   3  13   8      234.55      197.84     17.00 o
   4  13   8       40.44       52.56     17.48 o
   5  13   8       46.47       51.14     21.76 o
  -5  14   8        2.91       13.73     24.95 o
  -4  14   8        4.24       23.13     18.04 o
  -3  14   8        2.46       14.93     21.64 o
  -2  14   8       17.75       14.72     15.87 o
  -1  14   8        5.09       14.55     15.61 o
   0  14   8      109.48      105.53     14.32 o
   1  14   8        4.68       13.89     14.24 o
   2  14   8        0.20       10.34     19.24 o
   3  14   8        2.09       15.90     18.35 o
   4  14   8        0.07       12.70     20.16 o
   5  14   8        1.25        5.45     29.36 o
  -5  15   8       18.76       20.40     20.90 o
  -4  15   8       22.65       43.80     18.69 o
  -3  15   8       38.47       36.88     16.66 o
  -2  15   8     1478.55     1334.81     26.78 o
  -1  15   8       13.93       37.29     17.22 o
   0  15   8      468.23      454.08     16.68 o
   1  15   8       74.70       87.57     17.13 o
   2  15   8        1.31       13.41     17.69 o
   3  15   8        1.37       25.36     23.40 o
   4  15   8        5.92       17.95     21.48 o
   5  15   8       58.43       42.96     27.97 o
  -5  16   8      148.40      216.55     21.65 o
  -4  16   8      115.35      103.77     17.04 o
  -3  16   8     1229.91     1333.53     25.72 o
  -2  16   8     2118.53     2416.48     27.52 o
  -1  16   8       19.24       39.94     14.76 o
   0  16   8      985.38     1089.62     20.55 o
   1  16   8      464.16      509.48     19.10 o
   2  16   8       63.54       57.30     17.26 o
   3  16   8      601.53      554.95     24.58 o
   4  16   8      293.14      351.16     21.83 o
  -5  17   8       66.28       65.35     22.27 o
  -4  17   8        8.67       14.90     18.21 o
  -3  17   8        3.47        9.50     18.03 o
  -2  17   8      312.42      269.05     15.43 o
  -1  17   8        1.37        8.34     15.99 o
   0  17   8      209.28      183.53     17.67 o
   1  17   8       15.13       45.26     17.13 o
   2  17   8        0.33        4.34     18.22 o
   3  17   8       14.80       34.40     23.36 o
   4  17   8        0.79        4.42     23.42 o
  -5  18   8       14.19       16.71     24.56 o
  -4  18   8       21.31       21.08     18.03 o
  -3  18   8       12.96       12.30     18.11 o
  -2  18   8       12.28       34.84     17.34 o
  -1  18   8      160.49      161.70     15.31 o
   0  18   8        8.30       20.86     17.00 o
   1  18   8      172.71      168.68     18.52 o
   2  18   8       16.09       23.38     20.03 o
   3  18   8       12.49       12.84     22.03 o
   4  18   8       10.09       13.22     23.03 o
  -4  19   8      321.91      283.63     19.57 o
  -3  19   8      101.59       99.76     18.18 o
  -2  19   8      303.41      255.53     19.34 o
  -1  19   8     1430.13     1214.09     26.72 o
   0  19   8        4.55       22.19     19.49 o
   1  19   8      526.13      493.07     26.14 o
   2  19   8       77.77       78.92     19.59 o
   3  19   8       59.51       44.64     22.86 o
   4  19   8       29.28       28.50     24.73 o
  -4  20   8      125.58      139.53     19.52 o
  -3  20   8      205.79      190.92     18.57 o
  -2  20   8     1668.42     1691.28     38.11 o
  -1  20   8     1926.06     1973.17     26.29 o
   0  20   8       68.72       86.53     16.97 o
   1  20   8       86.83       93.16     21.92 o
   2  20   8      502.64      522.94     22.17 o
   3  20   8        0.92        0.80     26.64 o
   4  20   8       47.17       43.39     23.55 o
  -4  21   8        9.11       24.89     19.14 o
  -3  21   8       43.43       54.86     17.35 o
  -2  21   8      941.68      838.46     21.74 o
  -1  21   8       74.49       73.21     18.80 o
   0  21   8       35.08       26.29     18.76 o
   1  21   8        3.90       14.09     21.68 o
   2  21   8       86.84       62.10     20.20 o
   3  21   8       19.49       10.27     25.56 o
  -3  22   8        1.38       17.76     17.45 o
  -2  22   8        0.86        5.27     19.55 o
  -1  22   8        0.58       20.67     20.17 o
   0  22   8        5.05       11.18     22.83 o
   1  22   8        0.02       20.41     21.65 o
   2  22   8        7.50       43.67     28.45 o
   3  22   8        0.45       26.20     23.13 o
  -3  23   8      146.41      122.51     17.53 o
  -2  23   8      178.09      169.04     20.97 o
  -1  23   8       67.30       56.31     23.05 o
   0  23   8       81.61       67.04     23.04 o
   1  23   8        3.82       16.71     25.65 o
   2  23   8      101.11       93.26     26.56 o
  -3  24   8       32.79       27.50     17.96 o
  -2  24   8     1964.95     1958.11     33.99 o
  -1  24   8       43.91       62.32     24.12 o
   0  24   8       13.61       30.81     24.26 o
   1  24   8       25.20       27.67     21.67 o
   2  24   8     1221.30     1150.80     33.26 o
  -2  25   8       99.31       95.63     19.40 o
  -1  25   8        0.07       21.00     23.93 o
   0  25   8       53.52       75.04     26.14 o
   1  25   8       90.18       80.40     22.55 o
  -1  26   8       60.87       45.96     24.77 o
   0  26   8       11.47       35.29     29.51 o
  -5   0   9       10.44       34.02     25.79 o
  -3   0   9        0.14       19.79     13.11 o
  -1   0   9        4.63       20.11     11.06 o
   1   0   9       36.65       39.42     17.37 o
   3   0   9        8.13        6.88     24.23 o
   5   0   9       46.63       43.58     23.59 o
  -6   1   9      269.67      220.81     20.83 o
  -5   1   9       24.88       64.93     16.53 o
  -4   1   9     1600.72     1467.04     17.63 o
  -3   1   9       12.49       15.20      9.77 o
  -2   1   9        5.27       18.76      8.46 o
  -1   1   9      195.45      207.26      8.86 o
   0   1   9      335.64      342.65     10.30 o
   1   1   9       98.40       68.92     11.22 o
   2   1   9      203.95      222.84     12.50 o
   3   1   9       29.98       36.78     14.32 o
   4   1   9      513.92      494.18     17.07 o
   5   1   9        0.12       10.39     20.81 o
   6   1   9        2.48        6.26     25.37 o
  -6   2   9      280.48      280.12     21.21 o
  -5   2   9    11500.30    12097.19     89.19 o
  -4   2   9       11.09       34.18     13.46 o
  -3   2   9      903.37      964.35     11.34 o
  -2   2   9     1321.31     1442.69     19.30 o
  -1   2   9      508.15      722.83     11.25 o
   0   2   9     2635.46     2927.96     31.35 o
   1   2   9      995.17      877.21     16.30 o
   2   2   9      251.77      252.78     12.09 o
   3   2   9      355.84      316.02     14.94 o
   4   2   9      376.93      362.01     16.45 o
   5   2   9      641.92      697.47     20.50 o
   6   2   9        2.07       22.03     33.26 o
  -6   3   9      695.19      682.47     21.88 o
  -5   3   9      100.12      126.57     15.09 o
  -4   3   9     2701.03     2433.44     18.59 o
  -3   3   9      403.40      335.01     12.14 o
  -2   3   9     2048.02     1932.31     15.70 o
  -1   3   9     1974.86     1930.11     17.33 o
   0   3   9      577.94      533.04     10.71 o
   1   3   9      389.38      380.42     11.96 o
   2   3   9       86.83       66.52     11.89 o
   3   3   9      460.12      455.13     15.79 o
   4   3   9       65.99       67.74     14.25 o
   5   3   9       16.16       28.65     18.18 o
   6   3   9        0.72       19.44     31.03 o
  -6   4   9        5.64       41.03     20.24 o
  -5   4   9        3.38        3.08     17.53 o
  -4   4   9      148.08      122.43     12.76 o
  -3   4   9       17.13       25.54     11.49 o
  -2   4   9       85.68       90.93     11.24 o
  -1   4   9       61.54       48.36      8.81 o
   0   4   9       55.92       53.85      9.34 o
   1   4   9        0.06       11.10     11.30 o
   2   4   9       45.12       58.15     11.98 o
   3   4   9        0.00       20.46     15.27 o
   4   4   9        0.05       14.76     15.29 o
   5   4   9       46.40       45.33     18.63 o
  -6   5   9       69.29       76.19     19.36 o
  -5   5   9      203.56      179.42     16.28 o
  -4   5   9      295.35      287.91     13.53 o
  -3   5   9        3.68       10.38     12.81 o
  -2   5   9      112.83       92.68     10.21 o
  -1   5   9       84.37       73.18      8.85 o
   0   5   9      186.86      163.46      8.98 o
   1   5   9      281.13      269.02     11.51 o
   2   5   9      762.21      705.75     13.35 o
   3   5   9      559.20      564.35     15.18 o
   4   5   9       11.83       21.43     16.00 o
   5   5   9      497.47      468.18     20.80 o
  -6   6   9      107.81      115.86     19.58 o
  -5   6   9     3298.76     3449.41     27.45 o
  -4   6   9     1334.29     1464.07     19.42 o
  -3   6   9     2392.55     2651.10     20.22 o
  -2   6   9      394.84      475.72     14.50 o
  -1   6   9      464.99      458.01     10.05 o
   0   6   9       58.08       68.76      8.74 o
   1   6   9     4631.24     4827.21     46.94 o
   2   6   9       79.52      101.84     12.20 o
   3   6   9      928.61      968.28     18.40 o
   4   6   9      119.97       88.40     15.78 o
   5   6   9      381.07      477.57     21.06 o
  -6   7   9      261.29      203.22     20.72 o
  -5   7   9       28.85       34.37     16.65 o
  -4   7   9      297.45      251.53     17.35 o
  -3   7   9      470.55      417.03     14.19 o
  -2   7   9      945.80      969.89     16.06 o
  -1   7   9      600.91      517.85     13.94 o
   0   7   9       10.74       17.70      9.03 o
   1   7   9      207.70      171.32     10.07 o
   2   7   9      128.68      146.96     12.28 o
   3   7   9       36.69       36.32     13.16 o
   4   7   9      639.52      562.68     17.90 o
   5   7   9      927.39      811.27     22.41 o
  -6   8   9       13.90       20.46     21.15 o
  -5   8   9        0.06        8.90     17.60 o
  -4   8   9        6.20       20.33     18.16 o
  -3   8   9       53.32       52.39     13.23 o
  -2   8   9       19.97       12.26     14.23 o
  -1   8   9       36.18       23.35     12.18 o
   0   8   9       13.06       18.79     11.41 o
   1   8   9      113.71       99.60     10.69 o
   2   8   9       17.32       19.84     13.45 o
   3   8   9       19.56       18.75     13.79 o
   4   8   9        0.30       27.77     18.42 o
   5   8   9      266.19      257.93     22.94 o
  -6   9   9      568.69      459.28     22.25 o
  -5   9   9       37.40       36.22     16.42 o
  -4   9   9     1236.37     1136.94     23.56 o
  -3   9   9       19.34       35.11     13.33 o
  -2   9   9     1360.64     1274.09     15.91 o
  -1   9   9      442.09      382.95     13.05 o
   0   9   9        0.02       17.19     12.44 o
   1   9   9     2089.86     1918.14     21.23 o
   2   9   9      351.70      318.91     15.61 o
   3   9   9      115.68      111.30     13.96 o
   4   9   9      464.83      430.95     19.84 o
   5   9   9       63.04       75.01     23.06 o
  -6  10   9     1611.49     1721.55     28.37 o
  -5  10   9      107.84       86.54     16.85 o
  -4  10   9     1263.95     1389.19     29.21 o
  -3  10   9      545.29      608.23     15.92 o
  -2  10   9       28.80       43.54     12.55 o
  -1  10   9        2.07       19.24     13.81 o
   0  10   9      373.91      406.23     12.85 o
   1  10   9     3243.50     3619.54     30.91 o
   2  10   9       25.54       24.52     17.23 o
   3  10   9       62.58       85.75     14.51 o
   4  10   9      108.26      134.67     20.35 o
   5  10   9      507.07      571.71     26.58 o
  -6  11   9      612.29      598.51     26.41 o
  -5  11   9       65.85       90.99     16.82 o
  -4  11   9     1555.20     1368.36     21.69 o
  -3  11   9      487.29      423.80     17.20 o
  -2  11   9       20.45       20.23     14.20 o
  -1  11   9        8.47       22.47     13.47 o
   0  11   9      135.59      145.99     12.40 o
   1  11   9      109.34      111.23     12.69 o
   2  11   9      224.48      178.46     17.46 o
   3  11   9        1.70       22.35     14.32 o
   4  11   9        0.33       11.82     21.73 o
   5  11   9      142.83      125.87     23.42 o
  -5  12   9        0.03       31.16     20.71 o
  -4  12   9       19.55       30.68     15.83 o
  -3  12   9        0.74       24.80     16.30 o
  -2  12   9        2.25       16.22     14.99 o
  -1  12   9       30.89       27.67     13.59 o
   0  12   9        0.33       13.95     13.80 o
   1  12   9       10.36       17.30     19.90 o
   2  12   9       22.74       24.37     18.98 o
   3  12   9       45.51       23.40     15.81 o
   4  12   9        2.65       21.70     19.95 o
   5  12   9       18.44       26.65     24.54 o
  -5  13   9        5.28       45.63     18.13 o
  -4  13   9        0.12       26.56     17.70 o
  -3  13   9      155.78      178.56     17.03 o
  -2  13   9        2.44        6.11     15.17 o
  -1  13   9      126.52      109.98     13.24 o
   0  13   9      171.30      163.97     13.39 o
   1  13   9       19.30        8.69     19.38 o
   2  13   9       60.56       73.38     18.08 o
   3  13   9      573.84      501.60     20.40 o
   4  13   9        5.86        0.00     20.97 o
   5  13   9        7.64       33.87     25.84 o
  -5  14   9     1182.16     1200.85     30.68 o
  -4  14   9        0.02       26.66     20.01 o
  -3  14   9     3313.60     3408.91     46.98 o
  -2  14   9     1191.28     1180.27     32.95 o
  -1  14   9      743.18      833.93     17.66 o
   0  14   9      735.28      760.97     15.45 o
   1  14   9       22.55       34.01     19.88 o
   2  14   9      234.02      247.87     17.06 o
   3  14   9      511.22      515.28     19.33 o
   4  14   9        8.09       23.10     24.06 o
   5  14   9       49.55       45.87     28.79 o
  -5  15   9        3.17       23.64     23.30 o
  -4  15   9      191.53      219.90     19.41 o
  -3  15   9       18.44       36.24     18.91 o
  -2  15   9      363.74      332.97     17.49 o
  -1  15   9      191.44      198.32     15.53 o
   0  15   9       20.80       26.96     16.48 o
   1  15   9       21.28       43.67     20.55 o
   2  15   9      589.34      471.22     18.39 o
   3  15   9       32.78       22.02     19.27 o
   4  15   9      144.63      122.87     20.69 o
  -5  16   9        2.22       26.49     22.01 o
  -4  16   9        7.76       16.73     19.00 o
  -3  16   9        5.33       19.05     18.78 o
  -2  16   9        9.94       17.52     16.41 o
  -1  16   9       25.31       35.06     15.31 o
   0  16   9        0.00        0.00     18.26 o
   1  16   9       42.96       44.64     17.16 o
   2  16   9       48.39       49.97     18.09 o
   3  16   9       13.06       33.43     19.28 o
   4  16   9       15.33       14.45     26.30 o
  -5  17   9      163.10      156.52     22.65 o
  -4  17   9       14.12       25.63     22.10 o
  -3  17   9      109.65       93.70     17.37 o
  -2  17   9       18.14       34.50     17.09 o
  -1  17   9      271.66      214.23     16.04 o
   0  17   9        0.22        7.60     20.43 o
   1  17   9     1052.21      957.33     29.07 o
   2  17   9       42.31       56.81     20.44 o
   3  17   9      450.11      395.41     22.65 o
   4  17   9       51.63       26.77     22.33 o
  -4  18   9        3.60       25.88     21.51 o
  -3  18   9      143.81      159.40     18.47 o
  -2  18   9      189.36      267.64     16.78 o
  -1  18   9     1965.01     1982.76     22.44 o
   0  18   9        2.52        6.17     18.59 o
   1  18   9      470.25      579.55     24.14 o
   2  18   9      825.76      906.20     23.61 o
   3  18   9       14.83       27.76     22.74 o
   4  18   9       32.08       39.12     24.73 o
  -4  19   9      408.54      355.43     22.28 o
  -3  19   9      172.73      147.66     18.06 o
  -2  19   9      992.69      848.93     19.51 o
  -1  19   9      770.30      700.90     22.18 o
   0  19   9       54.56       57.82     19.34 o
   1  19   9      178.85      183.51     22.31 o
   2  19   9      406.29      371.84     21.55 o
   3  19   9       48.48       34.92     22.80 o
  -4  20   9       10.22       19.86     21.21 o
  -3  20   9        0.24       21.10     22.09 o
  -2  20   9        9.17       18.70     18.30 o
  -1  20   9        7.73       24.91     20.11 o
   0  20   9        0.31       20.99     21.63 o
   1  20   9        5.14       14.51     24.92 o
   2  20   9       15.75       45.49     22.97 o
   3  20   9       30.65       32.31     23.37 o
  -3  21   9        0.07       13.56     19.21 o
  -2  21   9      646.63      551.30     19.57 o
  -1  21   9      124.15      108.63     19.95 o
   0  21   9       74.88       38.80     22.31 o
   1  21   9       37.29       59.33     24.32 o
   2  21   9       16.46       46.98     22.91 o
   3  21   9      290.40      282.53     25.58 o
  -3  22   9      328.66      323.37     19.50 o
  -2  22   9      526.69      458.77     22.36 o
  -1  22   9      244.59      273.54     20.79 o
   0  22   9      131.24      120.64     22.42 o
   1  22   9       45.48       51.87     25.84 o
   2  22   9       33.73       43.61     25.30 o
  -3  23   9      138.11      132.00     17.47 o
  -2  23   9       51.90       52.51     20.87 o
  -1  23   9        1.78        7.34     21.30 o
   0  23   9      115.28      106.05     24.33 o
   1  23   9        8.46       14.28     31.79 o
   2  23   9       18.10       41.81     29.92 o
  -2  24   9       14.38       26.11     21.62 o
  -1  24   9        6.55       17.95     27.75 o
   0  24   9        0.33       29.62     27.99 o
   1  24   9       19.57       27.30     30.93 o
  -1  25   9      251.67      243.83     25.28 o
   0  25   9        8.71       24.58     28.45 o
  -6   0  10      309.95      383.81     31.31 o
  -4   0  10     4696.51     5079.83     88.13 o
  -2   0  10      539.08      575.10     21.00 o
   0   0  10     4184.25     4018.20    107.70 o
   2   0  10     5891.08     6370.41    173.63 o
   4   0  10     2102.29     2143.73     66.96 o
  -6   1  10      302.08      276.85     20.74 o
  -5   1  10      221.18      232.12     18.21 o
  -4   1  10      212.92      215.39     14.21 o
  -3   1  10      272.70      236.83     10.73 o
  -2   1  10      468.35      402.66     12.59 o
  -1   1  10      100.79      109.44      9.68 o
   0   1  10      757.09      684.19     12.42 o
   1   1  10      113.90      105.61     12.41 o
   2   1  10      704.14      673.07     14.30 o
   3   1  10       29.14       23.46     15.33 o
   4   1  10       16.22       15.34     17.85 o
   5   1  10      108.57      112.69     18.80 o
  -6   2  10       14.81       40.42     19.44 o
  -5   2  10        9.15       38.74     16.97 o
  -4   2  10       98.01       90.63     13.50 o
  -3   2  10        0.71       14.65     12.50 o
  -2   2  10        2.59       13.62     11.95 o
  -1   2  10       43.57       32.37      9.62 o
   0   2  10       95.11      101.02     11.22 o
   1   2  10       54.33       46.57     12.78 o
   2   2  10       12.14       13.53     13.55 o
   3   2  10       10.10       23.41     15.98 o
   4   2  10       32.33       43.00     15.08 o
   5   2  10       17.47       21.57     19.85 o
  -6   3  10      403.01      394.37     21.17 o
  -5   3  10      117.53       99.92     17.05 o
  -4   3  10     3129.87     2961.28     30.44 o
  -3   3  10      476.29      469.41     13.22 o
  -2   3  10       12.88       31.22     12.12 o
  -1   3  10       84.21       73.87     10.19 o
   0   3  10        2.96       16.31     10.67 o
   1   3  10       25.32       22.96     13.18 o
   2   3  10       35.32       38.90     13.34 o
   3   3  10       11.42       24.59     15.76 o
   4   3  10      321.22      325.79     16.02 o
   5   3  10        3.95       24.13     19.74 o
  -6   4  10      336.66      329.66     20.62 o
  -5   4  10      419.32      456.54     16.68 o
  -4   4  10      465.64      567.56     14.37 o
  -3   4  10      198.69      193.79     12.74 o
  -2   4  10        0.63       21.27     12.09 o
  -1   4  10      575.72      503.80     11.34 o
   0   4  10     2780.75     2941.52     30.91 o
   1   4  10       69.09       77.71     11.99 o
   2   4  10      139.54      129.00     13.24 o
   3   4  10       86.59       88.07     14.92 o
   4   4  10      124.16      132.04     14.80 o
   5   4  10       45.71       42.93     18.59 o
  -6   5  10        0.74       23.59     23.23 o
  -5   5  10      241.16      232.41     16.15 o
  -4   5  10       20.59       24.63     13.15 o
  -3   5  10      118.81      101.63     13.32 o
  -2   5  10     1008.90      986.00     17.88 o
  -1   5  10       20.96       12.43     11.67 o
   0   5  10      692.26      591.72     12.00 o
   1   5  10        6.45       24.36     11.43 o
   2   5  10        3.35       23.21     13.59 o
   3   5  10      144.75      124.54     15.42 o
   4   5  10       58.24       57.96     15.79 o
   5   5  10        0.29       26.62     20.64 o
  -6   6  10       20.48       36.32     23.40 o
  -5   6  10        0.22        0.00     18.66 o
  -4   6  10        3.98       19.52     20.93 o
  -3   6  10       13.98       18.21     13.95 o
  -2   6  10        4.39       25.89     14.71 o
  -1   6  10        0.01       10.58     13.44 o
   0   6  10       54.87       51.16      9.50 o
   1   6  10        2.16        4.90     12.46 o
   2   6  10        5.65       25.51     12.25 o
   3   6  10       12.83       24.69     14.96 o
   4   6  10       28.80       48.81     16.73 o
   5   6  10       62.87       50.66     18.69 o
  -6   7  10       88.84       71.48     20.72 o
  -5   7  10      344.39      290.97     18.06 o
  -4   7  10       62.69       41.75     15.76 o
  -3   7  10      377.87      340.71     14.59 o
  -2   7  10      339.36      330.61     14.83 o
  -1   7  10      328.16      291.34     13.97 o
   0   7  10       50.48       60.12      9.65 o
   1   7  10      250.31      237.27     11.57 o
   2   7  10        4.66       19.63     12.59 o
   3   7  10      258.62      267.12     16.06 o
   4   7  10        0.03       13.49     15.63 o
   5   7  10      421.12      343.06     20.19 o
  -6   8  10       36.46       52.77     20.69 o
  -5   8  10        1.00       16.33     17.80 o
  -4   8  10       64.39       43.85     16.93 o
  -3   8  10      499.99      516.47     15.05 o
  -2   8  10        0.00        4.50     14.73 o
  -1   8  10      640.88      732.42     15.07 o
   0   8  10       51.44       63.80     11.32 o
   1   8  10     1608.09     1635.37     15.30 o
   2   8  10      734.92      673.52     14.66 o
   3   8  10      164.93      133.87     13.79 o
   4   8  10        2.83       20.63     17.89 o
   5   8  10       39.63       40.02     22.64 o
  -6   9  10      518.61      496.98     23.47 o
  -5   9  10        0.05        1.33     17.29 o
  -4   9  10      741.80      628.55     21.23 o
  -3   9  10       63.19       72.37     13.63 o
  -2   9  10        3.97       32.90     19.84 o
  -1   9  10      389.24      346.55     14.10 o
   0   9  10     1201.50     1103.33     14.64 o
   1   9  10       41.82       28.30     11.46 o
   2   9  10        0.64        9.99     14.93 o
   3   9  10       64.68       38.51     13.75 o
   4   9  10        0.31       16.17     18.76 o
   5   9  10       15.74       29.23     23.79 o
  -5  10  10        5.60        8.33     17.38 o
  -4  10  10       39.90       25.54     16.76 o
  -3  10  10       16.22       19.11     14.55 o
  -2  10  10       51.75       42.09     14.42 o
  -1  10  10       58.56       50.70     14.10 o
   0  10  10      160.83      141.98     12.92 o
   1  10  10        4.74       14.92     13.49 o
   2  10  10       77.74       63.16     16.31 o
   3  10  10        0.04       20.30     15.06 o
   4  10  10        6.81       15.54     21.32 o
   5  10  10        1.25        1.70     24.52 o
  -5  11  10       38.43       44.26     17.55 o
  -4  11  10      650.61      551.98     19.24 o
  -3  11  10      343.83      325.79     16.28 o
  -2  11  10      373.76      355.62     16.04 o
  -1  11  10       15.68       15.63     14.04 o
   0  11  10       22.68       28.18     12.74 o
   1  11  10      296.37      272.29     16.72 o
   2  11  10      762.81      669.52     18.03 o
   3  11  10       33.08       47.32     14.26 o
   4  11  10        0.00        0.00     26.75 o
   5  11  10        1.48       21.64     24.86 o
  -5  12  10       18.20       15.94     18.55 o
  -4  12  10      112.98      101.03     16.82 o
  -3  12  10       74.64       81.75     15.40 o
  -2  12  10      961.99     1060.59     17.65 o
  -1  12  10       88.78      120.21     13.89 o
   0  12  10      338.19      455.96     14.30 o
   1  12  10      162.13      145.96     19.35 o
   2  12  10       57.46       60.14     16.67 o
   3  12  10      127.98       87.61     15.89 o
   4  12  10      297.60      305.15     21.80 o
  -5  13  10        5.62       22.18     21.63 o
  -4  13  10      162.29      142.20     17.25 o
  -3  13  10        3.76        9.91     16.34 o
  -2  13  10      424.31      406.28     15.44 o
  -1  13  10      242.58      224.69     14.17 o
   0  13  10      624.09      540.81     14.66 o
   1  13  10      437.66      435.99     21.34 o
   2  13  10       99.20       98.58     18.45 o
   3  13  10       38.07       28.29     16.51 o
   4  13  10        6.84        0.21     23.79 o
  -5  14  10        0.22       18.19     20.05 o
  -4  14  10       15.46       39.11     17.78 o
  -3  14  10       12.10       21.75     16.68 o
  -2  14  10      147.20      131.41     15.54 o
  -1  14  10       44.12       56.81     14.97 o
   0  14  10       40.83       50.89     13.37 o
   1  14  10       40.52       52.08     21.07 o
   2  14  10      125.20      100.83     18.78 o
   3  14  10       38.07       44.02     19.32 o
   4  14  10       44.04       50.44     25.46 o
  -5  15  10        0.26       23.74     21.31 o
  -4  15  10      175.80      172.98     19.68 o
  -3  15  10       99.05       77.31     18.99 o
  -2  15  10       35.17       47.68     16.97 o
  -1  15  10       82.19       87.17     15.91 o
   0  15  10       24.98       37.77     15.65 o
   1  15  10       21.58       33.28     20.14 o
   2  15  10      415.50      338.82     22.19 o
   3  15  10      227.94      202.89     22.51 o
   4  15  10      216.28      208.47     26.51 o
  -5  16  10       36.13       44.98     21.83 o
  -4  16  10       84.99       81.30     20.29 o
  -3  16  10      908.94      946.91     24.70 o
  -2  16  10      815.90      927.07     20.51 o
  -1  16  10     1381.81     1508.91     21.25 o
   0  16  10     1145.94     1162.45     20.17 o
   1  16  10      170.11      182.64     21.35 o
   2  16  10      179.35      210.32     21.17 o
   3  16  10      138.37      153.65     22.44 o
   4  16  10      214.86      212.60     23.95 o
  -4  17  10       10.65       21.78     19.96 o
  -3  17  10       68.30       84.20     19.38 o
  -2  17  10        6.97       22.93     19.53 o
  -1  17  10      566.86      453.82     16.83 o
   0  17  10      134.94      129.35     19.99 o
   1  17  10      223.05      217.24     21.36 o
   2  17  10       52.23       61.30     20.61 o
   3  17  10      653.68      613.66     27.61 o
   4  17  10       64.98       56.48     25.59 o
  -4  18  10        9.99       22.72     20.30 o
  -3  18  10        7.70       17.72     21.04 o
  -2  18  10        7.29       12.63     17.38 o
  -1  18  10       67.29       76.93     18.65 o
   0  18  10       21.89       34.36     24.80 o
   1  18  10        2.91       40.30     21.95 o
   2  18  10       18.61       47.84     21.18 o
   3  18  10       41.08       64.85     23.29 o
  -4  19  10      283.79      214.79     20.58 o
  -3  19  10      208.03      161.06     19.01 o
  -2  19  10       65.54       45.24     18.72 o
  -1  19  10       88.21       72.40     20.68 o
   0  19  10       19.38       27.37     20.78 o
   1  19  10       11.39       35.06     22.15 o
   2  19  10       40.58       57.89     23.21 o
   3  19  10       96.16       80.74     24.01 o
  -3  20  10      274.84      285.54     20.99 o
  -2  20  10      185.80      191.25     19.50 o
  -1  20  10        2.97       32.82     20.88 o
   0  20  10      478.74      440.90     25.86 o
   1  20  10       12.83       45.59     23.08 o
   2  20  10        8.26       36.29     24.96 o
   3  20  10      197.50      200.23     25.12 o
  -3  21  10       30.88       26.69     21.26 o
  -2  21  10        1.09       12.62     22.98 o
  -1  21  10       87.19       86.64     21.02 o
   0  21  10       30.44       22.06     23.88 o
   1  21  10       68.44       68.81     23.52 o
   2  21  10       47.56       58.75     23.81 o
  -3  22  10        1.88       11.35     21.35 o
  -2  22  10        1.01       14.86     22.96 o
  -1  22  10        5.49       22.48     21.61 o
   0  22  10       12.78        8.67     26.51 o
   1  22  10        0.03       20.80     25.87 o
   2  22  10        0.06       36.58     27.27 o
  -2  23  10       59.72       57.21     22.90 o
  -1  23  10        3.02       37.42     21.57 o
   0  23  10       19.70       22.15     26.59 o
   1  23  10       88.73       73.41     31.09 o
  -1  24  10      397.41      415.27     28.08 o
   0  24  10        1.83       20.19     28.33 o
  -5   0  11        0.21       33.50     24.93 o
  -3   0  11      105.51       82.81     18.03 o
  -1   0  11       10.91       23.39     14.77 o
   1   0  11      107.58       81.02     16.98 o
   3   0  11      257.81      209.85     21.01 o
   5   0  11       96.27       79.04     28.64 o
  -6   1  11       22.45       69.30     19.80 o
  -5   1  11       84.67       85.36     17.82 o
  -4   1  11     1742.92     1568.98     20.63 o
  -3   1  11      660.39      584.54     14.66 o
  -2   1  11       63.88       52.65     12.72 o
  -1   1  11       13.24       26.13     10.84 o
   0   1  11     1247.39     1015.21     22.08 o
   1   1  11       18.20       23.45     13.08 o
   2   1  11      984.90      992.38     15.78 o
   3   1  11      185.52      177.47     15.56 o
   4   1  11      266.08      288.50     17.87 o
   5   1  11       55.86       51.73     19.02 o
  -6   2  11      226.75      175.46     20.51 o
  -5   2  11       64.78       98.11     18.25 o
  -4   2  11     1302.90     1400.27     22.50 o
  -3   2  11      247.13      283.45     13.78 o
  -2   2  11     1358.19     1492.93     20.11 o
  -1   2  11     1701.01     1662.46     18.56 o
   0   2  11     1495.26     1448.21     28.85 o
   1   2  11      235.72      259.14     14.63 o
   2   2  11     2757.61     3033.09     63.60 o
   3   2  11      333.21      418.54     16.26 o
   4   2  11     1222.84     1203.55     23.17 o
   5   2  11        0.68       21.29     19.80 o
  -6   3  11      174.79      168.86     20.83 o
  -5   3  11       84.37       80.13     16.92 o
  -4   3  11      209.91      186.41     14.54 o
  -3   3  11      743.59      667.59     14.72 o
  -2   3  11      497.47      449.20     14.10 o
  -1   3  11       17.17       11.44     10.88 o
   0   3  11     1829.05     1634.66     19.69 o
   1   3  11       69.51       78.75     13.98 o
   2   3  11      178.24      198.88     14.52 o
   3   3  11      577.67      443.61     17.10 o
   4   3  11        0.35       16.90     16.32 o
   5   3  11       31.60       26.18     22.72 o
  -6   4  11        2.37       29.33     22.82 o
  -5   4  11       45.21       42.45     17.10 o
  -4   4  11       11.22       24.68     14.55 o
  -3   4  11        1.22       12.80     13.16 o
  -2   4  11       11.51       36.38     17.67 o
  -1   4  11        5.31       19.47     12.50 o
   0   4  11        2.97       15.24     13.27 o
   1   4  11       37.06       55.65     14.42 o
   2   4  11      117.75      128.34     14.14 o
   3   4  11       26.53       29.71     17.58 o
   4   4  11       36.35       44.47     15.63 o
   5   4  11        1.91       16.06     19.05 o
  -6   5  11       13.07       17.28     24.21 o
  -5   5  11       32.74       28.25     17.58 o
  -4   5  11       68.09       76.52     13.97 o
  -3   5  11      101.35      103.21     13.37 o
  -2   5  11      988.33      916.99     18.33 o
  -1   5  11      370.54      357.13     13.48 o
   0   5  11     1203.79     1032.58     21.10 o
   1   5  11     1850.50     1679.48     21.44 o
   2   5  11      524.20      511.60     15.44 o
   3   5  11     1731.23     1545.72     32.13 o
   4   5  11        6.93       36.87     16.58 o
   5   5  11        2.23       31.63     19.69 o
  -6   6  11      831.46      827.75     25.77 o
  -5   6  11        9.47       14.77     16.82 o
  -4   6  11     1433.52     1623.56     21.40 o
  -3   6  11     1094.27     1178.11     17.95 o
  -2   6  11      193.19      158.03     15.23 o
  -1   6  11       58.45       53.56     14.32 o
   0   6  11     1475.99     1456.23     26.21 o
   1   6  11      106.16      117.60     12.27 o
   2   6  11       89.70       93.54     13.95 o
   3   6  11     1077.08     1281.69     23.66 o
   4   6  11     1348.31     1331.82     22.33 o
   5   6  11       29.16       39.87     18.84 o
  -6   7  11       46.42       54.18     22.17 o
  -5   7  11      261.74      228.64     18.49 o
  -4   7  11       66.04       74.14     16.87 o
  -3   7  11      205.57      175.31     14.27 o
  -2   7  11       20.98       35.61     15.23 o
  -1   7  11     1240.05     1096.75     17.62 o
   0   7  11       32.13       47.59     13.37 o
   1   7  11     1254.90     1074.99     15.54 o
   2   7  11      325.02      315.11     14.80 o
   3   7  11     1839.51     1671.68     31.73 o
   4   7  11       35.39       55.14     17.34 o
   5   7  11      185.16      160.14     21.56 o
  -5   8  11       57.48       52.47     17.97 o
  -4   8  11       19.67       31.89     17.04 o
  -3   8  11       74.56       61.08     13.93 o
  -2   8  11       50.03       60.65     14.91 o
  -1   8  11        2.21       18.23     15.08 o
   0   8  11      151.63      136.11     14.12 o
   1   8  11      199.79      192.25     12.71 o
   2   8  11       12.93       25.00     13.44 o
   3   8  11      243.00      197.51     16.40 o
   4   8  11       25.37       29.24     18.14 o
   5   8  11       66.80       88.23     21.66 o
  -5   9  11       21.04       27.13     17.65 o
  -4   9  11       27.05       39.24     18.13 o
  -3   9  11       66.52       60.99     14.02 o
  -2   9  11      468.03      454.35     16.36 o
  -1   9  11      116.49      128.84     14.40 o
   0   9  11     1486.31     1398.07     18.05 o
   1   9  11       57.71       70.83     14.40 o
   2   9  11     1359.57     1259.97     17.84 o
   3   9  11       20.21       34.96     15.75 o
   4   9  11       47.19       40.48     18.08 o
   5   9  11       14.57       26.68     23.58 o
  -5  10  11      105.24      124.77     18.10 o
  -4  10  11       11.84       27.75     21.27 o
  -3  10  11       39.57       39.88     14.15 o
  -2  10  11      169.88      178.35     16.06 o
  -1  10  11      656.14      613.17     15.98 o
   0  10  11       10.16       21.47     14.31 o
   1  10  11       91.01       85.92     14.30 o
   2  10  11     8187.33     8322.53    102.18 o
   3  10  11      327.67      273.30     16.54 o
   4  10  11       49.94       50.58     20.41 o
  -5  11  11      146.24      149.68     17.99 o
  -4  11  11       60.23       59.31     19.06 o
  -3  11  11       20.21       26.10     14.62 o
  -2  11  11      594.75      525.44     16.35 o
  -1  11  11       18.09        6.88     17.54 o
   0  11  11       43.33       58.72     13.77 o
   1  11  11      143.74      148.27     17.52 o
   2  11  11       13.01       24.09     14.72 o
   3  11  11      110.03       73.80     15.30 o
   4  11  11      150.27      135.57     20.56 o
  -5  12  11        0.05       23.36     22.07 o
  -4  12  11       67.89       68.04     18.29 o
  -3  12  11        2.29       24.74     15.87 o
  -2  12  11        5.98       16.90     15.67 o
  -1  12  11        8.96       15.75     17.12 o
   0  12  11       86.69       83.43     13.74 o
   1  12  11        5.17       16.25     19.11 o
   2  12  11       65.29       61.81     17.60 o
   3  12  11        0.00       21.95     19.08 o
   4  12  11       12.72       26.02     21.26 o
  -5  13  11       25.73       32.80     21.53 o
  -4  13  11      517.28      424.60     19.37 o
  -3  13  11        7.79       23.43     16.25 o
  -2  13  11      159.19      162.18     14.76 o
  -1  13  11       29.27       36.85     15.07 o
   0  13  11      325.84      285.84     14.12 o
   1  13  11      191.74      170.46     20.12 o
   2  13  11      798.01      769.72     24.00 o
   3  13  11        1.49       19.84     15.10 o
   4  13  11        0.15       14.76     20.28 o
  -5  14  11       23.94       38.27     20.87 o
  -4  14  11       10.81       34.54     19.29 o
  -3  14  11      337.18      372.57     19.11 o
  -2  14  11      156.00      139.03     15.09 o
  -1  14  11     3357.15     3317.42     31.75 o
   0  14  11      251.54      246.84     19.04 o
   1  14  11        2.33       23.32     20.28 o
   2  14  11        0.95       26.94     21.47 o
   3  14  11     1680.92     1605.82     24.45 o
   4  14  11       73.88       74.41     22.50 o
  -4  15  11        0.12       25.09     19.25 o
  -3  15  11      136.84      113.79     19.18 o
  -2  15  11        7.59       20.01     16.38 o
  -1  15  11       42.27       55.59     14.69 o
   0  15  11      311.71      265.64     19.54 o
   1  15  11       21.03        9.78     24.26 o
   2  15  11       16.31       23.46     22.18 o
   3  15  11      137.83      140.01     25.38 o
   4  15  11       63.73       75.86     24.09 o
  -4  16  11        0.17       34.01     22.53 o
  -3  16  11        7.56       26.22     22.01 o
  -2  16  11       12.16       28.23     18.46 o
  -1  16  11       50.39       67.41     16.79 o
   0  16  11       44.24       62.85     20.94 o
   1  16  11       19.17       24.82     22.57 o
   2  16  11       26.91       35.30     21.16 o
   3  16  11       11.50       66.58     24.50 o
  -4  17  11        9.31       15.96     20.58 o
  -3  17  11       45.14       52.12     19.96 o
  -2  17  11       22.69       27.44     18.44 o
  -1  17  11      240.98      220.86     17.96 o
   0  17  11       82.31      101.72     20.85 o
   1  17  11        4.07       34.18     20.61 o
   2  17  11      141.09      125.70     22.24 o
   3  17  11     1088.35      954.98     29.82 o
  -4  18  11       26.48        9.73     21.11 o
  -3  18  11     1207.05     1179.19     25.01 o
  -2  18  11      183.86      218.33     18.79 o
  -1  18  11      113.67      106.01     17.28 o
   0  18  11      167.28      213.08     21.38 o
   1  18  11       51.09       64.16     21.72 o
   2  18  11      832.05      866.04     29.27 o
   3  18  11     1258.95     1396.38     39.95 o
  -3  19  11       45.62       65.89     19.47 o
  -2  19  11       36.70       42.57     17.01 o
  -1  19  11      135.76      142.09     21.02 o
   0  19  11      128.60      105.15     22.38 o
   1  19  11      166.97      155.02     24.80 o
   2  19  11      125.28      109.55     21.96 o
   3  19  11      137.73      157.27     29.84 o
  -3  20  11        6.12       20.38     23.03 o
  -2  20  11        4.22       11.27     24.44 o
  -1  20  11        0.53       21.67     20.99 o
   0  20  11       21.03       51.41     23.00 o
   1  20  11       39.75       40.65     23.53 o
   2  20  11       20.66       28.06     26.67 o
  -3  21  11       33.94       39.96     21.01 o
  -2  21  11        8.87       21.19     23.59 o
  -1  21  11       23.29       31.12     21.30 o
   0  21  11        3.02        7.95     25.46 o
   1  21  11        2.01       14.31     26.52 o
   2  21  11       29.45       32.07     24.69 o
  -2  22  11       56.36       72.33     25.48 o
  -1  22  11      338.24      355.55     26.09 o
   0  22  11      373.93      359.20     24.85 o
   1  22  11        8.81       39.80     24.78 o
  -1  23  11      108.80      121.14     26.62 o
   0  23  11       16.96       39.32     23.48 o
  -4   0  12      347.92      307.49     23.75 o
  -2   0  12       56.02       46.17     18.95 o
   0   0  12     3152.59     3134.19    127.56 o
   2   0  12      959.39     1111.22     34.58 o
   4   0  12     2222.35     2135.15     48.68 o
  -5   1  12       61.05       76.54     19.51 o
  -4   1  12      317.08      285.96     16.77 o
  -3   1  12      109.74      108.03     13.98 o
  -2   1  12      212.28      248.49     14.14 o
  -1   1  12       11.51       22.70     12.56 o
   0   1  12        3.40       17.52     15.53 o
   1   1  12      871.57      791.18     19.09 o
   2   1  12      440.67      439.39     14.48 o
   3   1  12      255.87      229.08     16.06 o
   4   1  12        0.97       18.98     17.91 o
   5   1  12       22.94       16.86     19.33 o
  -5   2  12        3.52       10.87     17.76 o
  -4   2  12      194.10      186.48     16.41 o
  -3   2  12       86.10       82.92     13.03 o
  -2   2  12        2.03       19.47     15.19 o
  -1   2  12       37.41       56.66     11.91 o
   0   2  12       86.49       82.40     13.80 o
   1   2  12        9.22       13.72     15.14 o
   2   2  12        1.40       16.95     14.29 o
   3   2  12       36.20       26.97     15.58 o
   4   2  12        2.81       35.55     18.70 o
   5   2  12       31.96       28.43     20.58 o
  -5   3  12      150.09      140.35     17.71 o
  -4   3  12       77.10       97.11     15.90 o
  -3   3  12      771.64      703.05     15.66 o
  -2   3  12        2.45       23.47     15.77 o
  -1   3  12      327.07      293.96     12.93 o
   0   3  12      309.34      261.37     14.73 o
   1   3  12      287.89      287.86     16.55 o
   2   3  12      152.58      171.51     15.31 o
   3   3  12     1143.18      981.32     26.97 o
   4   3  12       53.93       57.12     17.03 o
   5   3  12        0.94       22.15     21.49 o
  -5   4  12       31.31       35.83     17.36 o
  -4   4  12      597.82      619.40     17.79 o
  -3   4  12     1381.91     1670.46     21.98 o
  -2   4  12        5.95      146.33     24.35 o
  -1   4  12     1294.04     1489.37     24.17 o
   0   4  12       23.77       34.83     15.18 o
   1   4  12     7641.00     7633.91    190.39 o
   2   4  12     2550.10     2592.51     57.11 o
   3   4  12      147.15      215.06     18.73 o
   4   4  12      150.13      141.68     18.23 o
   5   4  12       17.06       40.88     21.27 o
  -5   5  12        3.68        8.15     21.90 o
  -4   5  12       27.61       50.04     16.02 o
  -3   5  12       99.76      104.91     13.73 o
  -2   5  12       61.47       62.36     16.47 o
  -1   5  12      279.83      282.09     14.65 o
   0   5  12      557.37      495.87     15.79 o
   1   5  12      812.85      713.69     17.23 o
   2   5  12        4.71       24.99     15.07 o
   3   5  12      930.49      758.20     22.16 o
   4   5  12       43.86       42.23     17.39 o
  -5   6  12        4.33       12.44     20.58 o
  -4   6  12        1.25       26.59     18.29 o
  -3   6  12       98.71       89.48     13.90 o
  -2   6  12        6.96       25.71     15.94 o
  -1   6  12        8.86       35.74     18.24 o
   0   6  12       27.38       41.14     14.32 o
   1   6  12        0.39       34.71     13.82 o
   2   6  12       22.49       27.48     13.38 o
   3   6  12       12.32       16.21     17.20 o
   4   6  12        7.24       19.61     20.14 o
  -5   7  12       58.88       68.25     17.41 o
  -4   7  12        4.92       46.95     16.58 o
  -3   7  12      395.01      399.47     15.54 o
  -2   7  12        2.36       49.24     15.97 o
  -1   7  12       98.43       83.85     15.13 o
   0   7  12       17.97       41.78     14.40 o
   1   7  12     1785.10     1563.80     35.14 o
   2   7  12      722.39      748.31     16.36 o
   3   7  12      884.91      711.22     21.39 o
   4   7  12       17.91       35.33     17.67 o
  -5   8  12       40.12       74.56     18.53 o
  -4   8  12     1741.78     1748.65     23.04 o
  -3   8  12      577.49      525.99     16.02 o
  -2   8  12       62.93       91.34     15.67 o
  -1   8  12       29.63       40.38     14.93 o
   0   8  12      671.99      827.63     16.36 o
   1   8  12       50.03       78.03     17.30 o
   2   8  12      904.60      931.42     16.91 o
   3   8  12       77.88       86.57     16.30 o
   4   8  12        0.12       29.82     18.32 o
  -5   9  12        4.21       22.37     19.58 o
  -4   9  12        0.32       32.37     18.88 o
  -3   9  12      207.28      208.00     14.89 o
  -2   9  12       39.80       41.72     16.08 o
  -1   9  12      658.59      651.84     16.41 o
   0   9  12     1557.21     1461.45     18.89 o
   1   9  12        4.66        7.85     19.36 o
   2   9  12      248.52      240.49     14.69 o
   3   9  12      218.33      198.74     17.20 o
   4   9  12        5.86       23.94     19.28 o
  -5  10  12        0.27       14.14     19.85 o
  -4  10  12        1.82       31.49     20.15 o
  -3  10  12       15.58       22.69     15.32 o
  -2  10  12       41.60       34.39     16.35 o
  -1  10  12       91.91       92.96     14.52 o
   0  10  12       60.48       86.74     14.38 o
   1  10  12        0.94       18.25     21.53 o
   2  10  12       99.24       91.94     16.72 o
   3  10  12       82.28       70.68     16.27 o
   4  10  12       24.33       36.20     20.93 o
  -5  11  12       24.46       44.14     21.07 o
  -4  11  12        6.43       35.40     19.92 o
  -3  11  12       53.32       56.06     15.00 o
  -2  11  12      485.34      462.71     17.50 o
  -1  11  12       48.11       37.46     14.36 o
   0  11  12       49.58       58.57     14.61 o
   1  11  12       25.56       31.00     19.59 o
   2  11  12       83.20       67.62     17.76 o
   3  11  12       13.01       18.22     16.34 o
   4  11  12        2.30       23.73     20.59 o
  -5  12  12      131.85      147.68     20.76 o
  -4  12  12        9.49       33.06     20.83 o
  -3  12  12        0.08       84.50     18.45 o
  -2  12  12       14.44       29.74     17.12 o
  -1  12  12      789.25      897.67     17.66 o
   0  12  12       33.46       52.60     14.46 o
   1  12  12      779.61      715.32     22.14 o
   2  12  12     4184.07     4010.36     51.17 o
   3  12  12      142.79      165.37     20.08 o
   4  12  12      399.03      441.46     22.18 o
  -4  13  12      446.20      419.06     21.45 o
  -3  13  12       95.64       85.33     16.44 o
  -2  13  12       22.88       32.99     15.64 o
  -1  13  12     1817.15     1738.38     21.93 o
   0  13  12      221.17      239.94     16.57 o
   1  13  12        1.34       10.17     24.18 o
   2  13  12       23.21       56.96     18.44 o
   3  13  12      351.55      301.06     20.43 o
   4  13  12       48.45       34.35     20.37 o
  -4  14  12       22.44       34.92     20.45 o
  -3  14  12       34.10       26.98     18.42 o
  -2  14  12       34.01       43.28     15.57 o
  -1  14  12       20.10       26.02     15.09 o
   0  14  12       91.66       74.35     18.87 o
   1  14  12       49.10       48.05     20.78 o
   2  14  12       47.10       64.35     22.19 o
   3  14  12       15.59       30.30     19.15 o
  -4  15  12       86.90       86.23     22.68 o
  -3  15  12        1.35       16.98     18.89 o
  -2  15  12      416.63      356.17     17.67 o
  -1  15  12      746.02      667.39     18.40 o
   0  15  12      285.83      233.66     21.91 o
   1  15  12      330.33      266.45     21.52 o
   2  15  12      175.90      180.01     21.61 o
   3  15  12      669.73      601.83     26.47 o
  -4  16  12       15.17       24.27     27.50 o
  -3  16  12     1359.67     1335.56     25.78 o
  -2  16  12      383.17      393.89     18.29 o
  -1  16  12      244.79      262.86     18.52 o
   0  16  12      553.62      522.95     23.35 o
   1  16  12       45.08      100.01     21.69 o
   2  16  12      171.11      167.33     21.42 o
   3  16  12       35.83       38.71     25.65 o
  -3  17  12        1.56       32.76     19.99 o
  -2  17  12       40.03       52.28     18.52 o
  -1  17  12       19.96       26.10     19.01 o
   0  17  12        3.91        3.46     20.79 o
   1  17  12      690.34      633.44     24.05 o
   2  17  12       13.11       34.19     24.66 o
   3  17  12       17.77       43.09     25.85 o
  -3  18  12        0.67       17.70     20.39 o
  -2  18  12       16.51       28.28     18.41 o
  -1  18  12        6.85       20.08     19.00 o
   0  18  12        0.00        8.63     24.07 o
   1  18  12        0.11       40.09     21.54 o
   2  18  12        6.45       22.36     22.62 o
  -3  19  12       61.73       65.54     20.91 o
  -2  19  12       11.25       31.99     19.97 o
  -1  19  12        2.94       50.06     30.20 o
   0  19  12      227.24      205.12     23.90 o
   1  19  12      366.91      346.65     23.66 o
   2  19  12        3.18       42.95     24.16 o
  -2  20  12      162.72      145.64     24.19 o
  -1  20  12       13.54       27.99     23.38 o
   0  20  12     1035.81     1128.18     29.20 o
   1  20  12      231.78      217.12     23.86 o
  -2  21  12      203.68      194.71     25.24 o
  -1  21  12       59.55       82.99     25.48 o
   0  21  12        0.00       23.95     28.24 o
   1  21  12       16.07       60.67     24.48 o
  -1  22  12        1.05       47.98     25.73 o
   0  22  12       20.87       25.58     26.73 o
  -5   0  13        0.18       12.65     30.00 o
  -3   0  13        1.05       31.84     26.55 o
  -1   0  13       18.01       17.46     16.14 o
   1   0  13      510.75      404.81     24.58 o
   3   0  13       11.88       21.86     24.62 o
  -5   1  13       37.04       51.63     20.53 o
  -4   1  13       12.83       32.26     17.12 o
  -3   1  13       19.65       30.71     15.20 o
  -2   1  13       58.31       85.86     16.25 o
  -1   1  13       83.81      107.11     12.93 o
   0   1  13       55.16       43.19     15.41 o
   1   1  13      168.20      145.73     16.08 o
   2   1  13       17.90       40.58     13.75 o
   3   1  13        0.34       19.18     16.64 o
   4   1  13      229.71      187.90     17.43 o
  -5   2  13      655.05      743.12     22.31 o
  -4   2  13        4.50       31.37     17.88 o
  -3   2  13      183.44      200.03     16.69 o
  -2   2  13      814.27     1422.12     41.84 o
  -1   2  13      137.94      319.70     13.68 o
   0   2  13     1473.01     1556.14     41.00 o
   1   2  13     4410.81     4438.34    123.18 o
   2   2  13      364.75      432.49     15.98 o
   3   2  13        0.25        9.56     17.79 o
   4   2  13      117.72      178.30     17.46 o
  -5   3  13        2.56       39.65     18.39 o
  -4   3  13       34.99       48.62     16.67 o
  -3   3  13     2426.87     2166.25     31.77 o
  -2   3  13      556.33      717.09     18.27 o
  -1   3  13       11.34       79.58     13.84 o
   0   3  13      308.76      312.62     15.85 o
   1   3  13     1925.79     1685.84     38.19 o
   2   3  13      201.15      409.81     21.89 o
   3   3  13       34.26       47.18     16.60 o
   4   3  13      219.80      188.07     19.32 o
  -5   4  13        1.38       13.42     19.18 o
  -4   4  13       17.68       33.44     19.86 o
  -3   4  13       37.56       66.30     14.30 o
  -2   4  13       10.70       40.02     16.54 o
  -1   4  13       80.65       72.57     14.58 o
   0   4  13       29.31       35.94     15.12 o
   1   4  13        0.59       48.93     14.27 o
   2   4  13       23.25       48.04     16.30 o
   3   4  13        0.20       17.30     20.06 o
   4   4  13       26.06       31.33     19.59 o
  -5   5  13        5.47       30.94     19.71 o
  -4   5  13      258.60      261.15     20.53 o
  -3   5  13      309.37      289.04     14.72 o
  -2   5  13      310.87      535.58     19.55 o
  -1   5  13      763.96      689.63     18.28 o
   0   5  13       10.09       99.73     16.69 o
   1   5  13     2135.89     1877.37     39.51 o
   2   5  13        4.28       31.58     16.14 o
   3   5  13      189.05      230.61     19.56 o
   4   5  13       31.72       37.80     18.82 o
  -5   6  13      197.42      294.51     20.86 o
  -4   6  13      164.44      327.68     19.00 o
  -3   6  13      211.25      271.06     15.13 o
  -2   6  13      236.06      313.27     16.64 o
  -1   6  13      260.95      339.17     16.66 o
   0   6  13      381.81      372.40     16.58 o
   1   6  13      293.43      381.44     18.94 o
   2   6  13        0.47       36.79     17.20 o
   3   6  13     1220.38     1223.16     38.07 o
   4   6  13      108.27      102.11     18.56 o
  -5   7  13       39.60       89.89     20.01 o
  -4   7  13       61.71       72.16     19.07 o
  -3   7  13      986.47      855.49     18.45 o
  -2   7  13      128.89      157.65     16.21 o
  -1   7  13     2326.05     2092.22     27.76 o
   1   7  13      186.55      159.98     17.98 o
   2   7  13       95.85      197.57     16.54 o
   3   7  13       17.14       22.20     19.23 o
   4   7  13      454.58      397.13     19.73 o
  -5   8  13       20.66       25.89     19.42 o
  -4   8  13        1.67       24.14     20.34 o
  -3   8  13      127.04      107.00     15.33 o
  -2   8  13       33.69       52.54     15.79 o
  -1   8  13        2.88       25.88     15.28 o
   0   8  13      132.44      130.31     15.56 o
   1   8  13       74.56       83.75     18.17 o
   2   8  13       32.07       46.38     19.51 o
   3   8  13        1.89        3.87     18.15 o
   4   8  13       22.21       18.25     23.13 o
  -5   9  13       50.48       56.20     19.39 o
  -4   9  13      189.96      227.73     18.69 o
  -3   9  13       75.50      189.45     15.98 o
  -2   9  13      417.78      386.50     17.78 o
  -1   9  13      690.84      652.98     16.86 o
   0   9  13      149.82      213.04     16.78 o
   1   9  13       31.60       70.08     18.30 o
   2   9  13     1171.62      990.96     29.12 o
   3   9  13      112.21      120.80     17.97 o
   4   9  13      174.20      142.52     22.50 o
  -5  10  13        2.22       29.52     20.42 o
  -4  10  13      109.36      131.70     19.46 o
  -3  10  13      135.71      302.80     16.48 o
  -2  10  13     3076.97     3033.67     41.02 o
  -1  10  13     1728.92     1894.22     20.87 o
   1  10  13      167.26      477.85     33.20 o
   2  10  13     1083.48     1024.95     32.04 o
   3  10  13        5.88       26.84     18.33 o
   4  10  13       50.07       84.79     21.03 o
  -4  11  13       23.61       45.82     18.96 o
  -3  11  13       57.14       77.95     15.84 o
  -2  11  13       20.25       43.20     16.51 o
  -1  11  13       73.59       77.24     14.94 o
   0  11  13       74.75       85.17     15.05 o
   1  11  13        0.30       14.28     23.84 o
   2  11  13        0.81       37.51     21.67 o
   3  11  13       41.60       34.65     18.65 o
  -4  12  13       27.79       47.29     21.05 o
  -3  12  13        0.03       13.97     17.84 o
  -2  12  13        1.59       37.77     19.68 o
  -1  12  13      103.64       79.22     15.26 o
   0  12  13       28.90       45.80     17.37 o
   1  12  13       20.02       43.80     23.96 o
   2  12  13       82.98       86.36     20.70 o
   3  12  13        6.54       22.79     20.38 o
  -4  13  13       16.13       34.83     20.44 o
  -3  13  13      145.13      196.40     17.47 o
  -2  13  13       35.44       29.07     18.44 o
  -1  13  13      351.06      323.39     16.06 o
   0  13  13       91.90      139.89     19.41 o
   1  13  13        0.64       25.07     19.19 o
   2  13  13      720.73      707.73     27.13 o
   3  13  13       16.08       37.08     22.25 o
  -4  14  13      108.86      334.67     22.78 o
  -3  14  13       21.09       34.82     17.78 o
  -2  14  13      197.49      221.31     16.60 o
  -1  14  13     1175.45     1256.63     19.16 o
   0  14  13      892.74     1116.89     24.07 o
   1  14  13      263.04      316.47     22.51 o
   2  14  13        2.57       21.77     23.01 o
   3  14  13     1868.93     1752.12     32.69 o
  -4  15  13        2.13       33.88     24.70 o
  -3  15  13       10.14       30.04     18.39 o
  -2  15  13     1784.57     1626.52     24.17 o
  -1  15  13      326.27      303.71     16.99 o
   0  15  13      358.77      351.99     22.74 o
   1  15  13      165.45      327.58     28.05 o
   2  15  13        6.99       44.85     25.06 o
   3  15  13        4.00       38.13     30.43 o
  -3  16  13       25.59       41.57     20.33 o
  -2  16  13       76.42       75.47     17.45 o
  -1  16  13       28.46       33.10     19.64 o
   0  16  13      118.56      120.91     22.09 o
   1  16  13        5.68       28.08     22.96 o
   2  16  13        6.47       35.14     25.39 o
  -3  17  13        1.23       33.93     21.23 o
  -2  17  13      161.66      159.22     18.72 o
  -1  17  13      112.13       98.06     20.39 o
   0  17  13       95.51       74.18     22.54 o
   1  17  13      323.83      304.52     23.56 o
   2  17  13       57.91       71.99     22.98 o
  -3  18  13      151.79      166.07     21.88 o
  -2  18  13      941.57      847.01     24.79 o
  -1  18  13      283.09      297.43     23.61 o
   0  18  13       57.67       87.75     22.96 o
   1  18  13        0.11      127.18     22.03 o
   2  18  13      238.65      199.69     23.87 o
  -2  19  13      153.03      163.67     22.00 o
  -1  19  13       24.77       27.98     26.53 o
   0  19  13        1.31        0.88     26.52 o
   1  19  13      252.17      252.31     24.12 o
  -1  20  13        3.37       26.02     25.62 o
   0  20  13        6.18       28.76     29.26 o
  -4   0  14      679.65      652.70     27.94 o
  -2   0  14       95.13      151.13     31.16 o
   0   0  14     7591.91     7681.09    499.26 o
   2   0  14      485.58      558.88     25.10 o
   4   0  14     1425.08     1708.05     71.97 o
  -5   1  14        7.23       33.86     21.99 o
  -4   1  14       67.36       69.90     17.27 o
  -3   1  14      204.86      221.54     17.14 o
  -2   1  14      283.96      319.74     17.32 o
  -1   1  14       46.98      167.79     17.68 o
   0   1  14      830.07      749.50     27.72 o
   1   1  14      852.49      720.90     24.65 o
   2   1  14      693.19      670.09     17.16 o
   3   1  14       34.44       44.35     18.19 o
   4   1  14        1.26       35.13     17.38 o
  -5   2  14        2.59       19.41     25.72 o
  -4   2  14        0.03        9.06     17.85 o
  -3   2  14      199.12      192.05     17.30 o
  -2   2  14        0.01       24.96     17.36 o
  -1   2  14       34.90       47.22     16.08 o
   0   2  14        0.38       18.59     17.27 o
   1   2  14       53.65       65.61     16.46 o
   2   2  14      142.89      161.55     16.70 o
   3   2  14       11.79       19.02     18.18 o
   4   2  14        0.07       15.68     20.92 o
  -5   3  14       16.65       25.69     21.23 o
  -4   3  14      216.35      181.48     18.85 o
  -3   3  14     1329.50     1166.87     22.75 o
  -2   3  14      599.05      768.28     23.05 o
  -1   3  14        0.56       31.31     16.44 o
   0   3  14        1.62       24.50     16.77 o
   1   3  14     1788.58     1721.48     54.90 o
   2   3  14       96.77      205.13     17.53 o
   3   3  14       96.09      111.16     18.40 o
   4   3  14       50.05       44.74     18.58 o
  -5   4  14       99.65       96.79     20.09 o
  -4   4  14      103.24      120.55     19.38 o
  -3   4  14     1160.84     1031.56     23.07 o
  -2   4  14      937.69      937.08     19.66 o
  -1   4  14      187.72      198.61     15.80 o
   0   4  14      311.24      325.76     16.72 o
   1   4  14      178.09      245.48     17.26 o
   2   4  14       31.16      143.46     17.36 o
   3   4  14      176.46      191.84     20.28 o
   4   4  14        0.09       24.31     20.41 o
  -5   5  14       38.91       44.40     20.33 o
  -4   5  14       31.25       38.25     25.98 o
  -3   5  14       67.01       62.50     14.69 o
  -2   5  14      416.93      400.72     17.53 o
  -1   5  14     1377.96     1300.10     20.69 o
   0   5  14      285.70      390.99     16.49 o
   1   5  14       28.82       63.85     17.60 o
   2   5  14       72.29       68.28     18.48 o
   3   5  14       26.14       36.64     21.01 o
   4   5  14       51.57       65.65     20.91 o
  -5   6  14        0.40       29.59     21.32 o
  -4   6  14        0.30       28.49     21.44 o
  -3   6  14      241.11      230.10     15.54 o
  -2   6  14       80.82       97.38     16.40 o
  -1   6  14        3.78       31.04     16.76 o
   0   6  14       62.64       68.56     16.60 o
   1   6  14        7.47       18.84     18.68 o
   2   6  14        0.02       33.09     17.64 o
   3   6  14       15.71       39.88     21.94 o
  -4   7  14       10.55       30.76     21.83 o
  -3   7  14      706.44      746.11     17.66 o
  -2   7  14      357.13      292.10     17.79 o
  -1   7  14     1244.13     1063.74     20.56 o
   0   7  14       70.68      192.60     16.27 o
   1   7  14        9.89       44.47     18.69 o
   2   7  14       38.45      116.61     19.60 o
   3   7  14        5.77       19.76     22.82 o
  -4   8  14      635.27      716.29     23.64 o
  -3   8  14      377.81      526.22     17.41 o
  -2   8  14     1377.87     1597.97     22.73 o
  -1   8  14     1690.30     2056.07     32.12 o
   0   8  14     4428.87     4598.84     75.47 o
   1   8  14     1214.33     1354.15     24.05 o
   2   8  14      737.77      740.43     23.13 o
   3   8  14      107.84      144.60     22.35 o
  -4   9  14       44.57       54.77     21.09 o
  -3   9  14       22.22       42.31     17.25 o
  -2   9  14      582.21      526.27     19.10 o
  -1   9  14      335.21      373.82     16.80 o
   0   9  14      691.62      705.30     19.83 o
   1   9  14      242.64      282.52     20.37 o
   2   9  14       27.21       53.01     19.99 o
   3   9  14       18.72       34.05     22.29 o
  -4  10  14       10.78       27.43     20.07 o
  -3  10  14       20.20       30.87     16.37 o
  -2  10  14       25.21       22.76     17.19 o
  -1  10  14      159.24      137.27     15.77 o
   0  10  14       17.25       38.56     20.54 o
   1  10  14       14.31        9.73     18.79 o
   2  10  14       25.94       29.27     23.53 o
   3  10  14        1.00       14.14     23.64 o
  -4  11  14       27.08       40.24     20.00 o
  -3  11  14       21.59       17.70     17.53 o
  -2  11  14       18.46       29.31     18.87 o
  -1  11  14       34.79       56.61     15.54 o
   0  11  14      233.25      209.36     17.77 o
   1  11  14        0.88        9.89     20.32 o
   2  11  14        0.77        6.18     22.57 o
   3  11  14        1.68       13.28     22.26 o
  -4  12  14      816.58      811.26     25.80 o
  -3  12  14        3.86       35.76     18.95 o
  -2  12  14      273.66      245.32     19.37 o
  -1  12  14        7.03       28.91     16.53 o
   0  12  14      166.66      156.00     20.02 o
   1  12  14      358.53      361.47     22.39 o
   2  12  14      343.65      309.84     22.09 o
   3  12  14      190.09      258.77     26.63 o
  -3  13  14      117.42       96.79     17.83 o
  -2  13  14      112.88      100.23     17.87 o
  -1  13  14     1686.45     1422.65     22.58 o
   0  13  14      178.86      314.04     21.85 o
   1  13  14       92.13      113.17     19.88 o
   2  13  14       93.30       84.08     22.18 o
  -3  14  14        4.92       29.25     17.69 o
  -2  14  14       59.12       54.42     17.33 o
  -1  14  14       28.09       48.13     16.64 o
   0  14  14       19.85       27.69     20.48 o
   1  14  14       19.79       43.99     22.60 o
   2  14  14       89.08       73.39     23.86 o
  -3  15  14        2.32       16.36     20.97 o
  -2  15  14      372.36      399.85     18.23 o
  -1  15  14      407.02      346.67     21.00 o
   0  15  14      152.58      186.45     22.43 o
   1  15  14      242.17      227.75     23.13 o
   2  15  14       66.82       64.38     24.72 o
  -3  16  14      128.18      116.44     21.71 o
  -2  16  14      102.56       71.30     17.12 o
  -1  16  14      257.91      195.16     23.15 o
   0  16  14        0.98       27.83     22.14 o
   1  16  14        3.22       18.60     26.90 o
  -2  17  14      450.60      444.63     22.18 o
  -1  17  14        2.88       18.47     25.84 o
   0  17  14      133.37       96.81     22.76 o
   1  17  14       86.05      112.47     23.40 o
  -1  18  14        1.01        0.00     27.17 o
   0  18  14        1.84       15.76     29.18 o
  -3   0  15        5.76       46.03     24.75 o
  -1   0  15        2.96       15.23     24.33 o
   1   0  15        8.71       51.28     23.53 o
   3   0  15        2.29       13.55     27.11 o
  -4   1  15       43.64       52.60     18.13 o
  -3   1  15       56.73       65.21     18.00 o
  -2   1  15      595.73      489.23     21.80 o
  -1   1  15       16.71       32.51     18.70 o
   0   1  15      268.31      273.92     19.69 o
   1   1  15       15.33       14.68     18.10 o
   2   1  15        8.68       44.20     20.52 o
   3   1  15        0.00       12.22     19.95 o
  -4   2  15        2.02       28.01     18.72 o
  -3   2  15      119.05      128.44     18.24 o
  -2   2  15       79.78       97.24     19.14 o
  -1   2  15      427.09      412.99     21.10 o
   0   2  15      118.67      119.75     17.55 o
   1   2  15       55.14       42.69     17.37 o
   2   2  15        4.22       31.96     17.91 o
   3   2  15        0.01       14.06     22.46 o
  -4   3  15      163.68      143.40     20.19 o
  -3   3  15      399.42      358.93     17.92 o
  -2   3  15       13.78       32.02     18.32 o
  -1   3  15      271.76      249.43     19.92 o
   0   3  15       43.30       39.73     16.50 o
   1   3  15       50.01       50.79     17.87 o
   2   3  15       99.35      101.54     17.06 o
   3   3  15       45.08       45.74     19.26 o
  -4   4  15        7.41       35.78     20.82 o
  -3   4  15       36.44       50.67     18.59 o
  -2   4  15        0.15       36.19     18.70 o
  -1   4  15        0.00        6.60     17.01 o
   0   4  15       37.61       51.79     16.65 o
   1   4  15       24.99       48.72     17.57 o
   2   4  15        9.16       30.92     18.55 o
   3   4  15       18.38       37.23     22.35 o
  -4   5  15       96.46       70.52     21.24 o
  -3   5  15      254.85      249.81     19.73 o
  -2   5  15        0.83       18.30     16.92 o
  -1   5  15       74.59       80.87     16.14 o
   0   5  15       96.66       88.62     16.52 o
   1   5  15        0.01       11.52     16.56 o
   2   5  15        1.10       21.97     18.70 o
   3   5  15       24.07       34.05     20.54 o
  -4   6  15       31.33       89.29     21.49 o
  -3   6  15        4.40       28.51     15.52 o
  -2   6  15       88.72       78.87     16.11 o
  -1   6  15      411.44      323.27     18.39 o
   0   6  15      491.19      466.77     18.64 o
   1   6  15      181.93      207.46     18.99 o
   2   6  15       20.96       22.59     19.48 o
   3   6  15      205.79      219.18     24.44 o
  -4   7  15      208.16      196.10     23.50 o
  -3   7  15      148.60      155.52     16.03 o
  -2   7  15      212.63      181.31     18.50 o
  -1   7  15        4.98       33.16     19.50 o
   0   7  15      134.97      114.64     16.81 o
   1   7  15       65.55       58.27     19.25 o
   2   7  15       29.53       49.78     21.47 o
   3   7  15        8.04       30.73     23.26 o
  -4   8  15       13.68       38.51     23.54 o
  -3   8  15      181.72      155.99     16.29 o
  -2   8  15        0.64       22.70     17.22 o
  -1   8  15        0.46       32.47     19.45 o
   0   8  15       80.91       80.97     16.98 o
   1   8  15        0.39       15.47     19.99 o
   2   8  15       28.68       51.90     21.27 o
   3   8  15        0.93       15.94     23.20 o
  -4   9  15       16.06       44.57     22.14 o
  -3   9  15       84.61       78.70     16.73 o
  -2   9  15       92.34       61.94     17.62 o
  -1   9  15       39.57       31.68     16.27 o
   0   9  15       30.50       48.34     19.31 o
   1   9  15      172.76      156.21     19.78 o
   2   9  15      107.62       84.63     21.11 o
  -3  10  15       10.74       12.83     17.52 o
  -2  10  15        1.04       27.81     18.01 o
  -1  10  15      408.39      399.79     19.14 o
   0  10  15        0.14       35.04     19.71 o
   1  10  15      346.24      410.23     20.81 o
   2  10  15      100.25       77.83     21.34 o
  -3  11  15       11.82       29.10     17.67 o
  -2  11  15       79.90       89.11     17.73 o
  -1  11  15      499.88      460.25     19.00 o
   0  11  15       39.97       36.90     20.73 o
   1  11  15      142.69      156.00     21.97 o
   2  11  15       19.56       34.93     22.66 o
  -3  12  15       36.98       35.61     19.29 o
  -2  12  15       33.46       32.21     19.36 o
  -1  12  15       13.00       15.33     20.18 o
   0  12  15        3.80       11.29     23.31 o
   1  12  15       26.83       41.00     22.21 o
   2  12  15        9.21       43.11     26.65 o
  -3  13  15       36.72       40.01     19.36 o
  -2  13  15       18.72       17.98     20.57 o
  -1  13  15      282.09      240.23     18.14 o
   0  13  15       37.00       50.11     20.14 o
   1  13  15        6.90       29.90     23.82 o
   2  13  15      125.16      115.33     24.06 o
  -2  14  15       84.01      116.56     18.93 o
  -1  14  15     2328.89     2003.80     29.44 o
   0  14  15      407.43      496.46     23.38 o
   1  14  15        0.16       19.61     24.95 o
  -2  15  15      101.27       73.67     18.45 o
  -1  15  15       12.20       35.36     23.59 o
   0  15  15        9.19       15.56     23.53 o
   1  15  15        9.91       25.69     26.58 o
  -1  16  15       47.30       52.24     25.49 o
   0  16  15        7.95       12.21     25.20 o
  -4   0  16       37.91       80.26     26.87 o
  -2   0  16      160.96      263.02     27.94 o
   0   0  16      130.87      136.66     34.43 o
   2   0  16      609.01      611.37     43.72 o
  -4   1  16       17.54       32.33     19.55 o
  -3   1  16      116.21      123.94     20.54 o
  -2   1  16      534.46      475.85     21.26 o
  -1   1  16       19.52       24.85     20.93 o
   0   1  16      585.30      538.50     25.90 o
   1   1  16       29.45       41.64     19.50 o
   2   1  16       86.60       99.51     21.22 o
  -4   2  16       33.01       41.07     19.96 o
  -3   2  16       32.45       53.98     20.26 o
  -2   2  16      151.28      172.74     21.64 o
  -1   2  16       35.11       42.45     19.26 o
   0   2  16       76.88       92.23     22.24 o
   1   2  16       23.42       33.68     18.09 o
   2   2  16       29.52       58.07     20.66 o
  -4   3  16      175.25      190.97     21.41 o
  -3   3  16        1.85       33.49     18.89 o
  -2   3  16      119.44      124.88     20.85 o
  -1   3  16      389.08      382.40     21.83 o
   0   3  16       28.95       39.48     23.65 o
   1   3  16      418.06      357.04     19.66 o
   2   3  16        9.30       31.68     23.23 o
  -4   4  16      486.97      568.66     23.45 o
  -3   4  16      356.09      374.69     21.24 o
  -2   4  16       27.80       42.23     19.92 o
  -1   4  16      274.74      267.56     21.90 o
   0   4  16      148.44      134.98     21.13 o
   1   4  16      191.56      206.53     19.98 o
   2   4  16      179.92      201.63     21.14 o
  -3   5  16        0.13       27.95     19.60 o
  -2   5  16      152.15      128.67     19.26 o
  -1   5  16       28.01       37.27     20.64 o
   0   5  16      214.26      195.95     21.76 o
   1   5  16      405.58      379.54     19.52 o
   2   5  16        8.85       20.02     21.96 o
  -3   6  16       42.98       50.02     19.51 o
  -2   6  16       35.22       50.02     17.42 o
  -1   6  16       17.12       33.99     17.62 o
   0   6  16       27.01       62.25     20.26 o
   1   6  16       18.52       42.23     19.28 o
   2   6  16        2.22       20.22     22.44 o
  -3   7  16      105.38      110.39     18.82 o
  -2   7  16      259.15      230.93     17.91 o
  -1   7  16      173.63      150.42     20.08 o
   0   7  16        0.23       36.20     23.17 o
   1   7  16        9.43       38.18     19.97 o
   2   7  16        6.30       27.28     22.36 o
  -3   8  16       17.10       32.28     17.14 o
  -2   8  16      255.07      239.61     18.52 o
  -1   8  16      266.17      305.14     20.53 o
   0   8  16        2.82       35.70     20.78 o
   1   8  16       59.68       63.24     20.19 o
   2   8  16      190.62      233.14     22.51 o
  -3   9  16      181.36      192.26     17.99 o
  -2   9  16        0.01       22.41     20.68 o
  -1   9  16      208.30      192.29     19.29 o
   0   9  16      674.43      593.81     22.91 o
   1   9  16        0.05       39.92     20.04 o
   2   9  16        0.07       32.26     30.45 o
  -3  10  16        9.65       31.80     18.91 o
  -2  10  16       72.52       67.72     18.79 o
  -1  10  16       48.32       55.42     18.35 o
   0  10  16      137.86      141.59     20.99 o
   1  10  16       13.18       27.10     20.31 o
  -2  11  16      214.05      183.54     19.44 o
  -1  11  16        2.87       37.31     21.26 o
   0  11  16       26.61       25.21     21.81 o
   1  11  16       16.92       20.12     22.62 o
  -2  12  16        0.17        3.04     21.31 o
  -1  12  16       63.26       67.79     19.67 o
   0  12  16      165.15      164.72     22.39 o
   1  12  16       55.44       44.49     21.67 o
  -2  13  16        0.41       21.48     21.40 o
  -1  13  16      270.01      205.69     22.23 o
   0  13  16      454.96      407.71     24.03 o
  -1  14  16        2.17       35.75     23.31 o
   0  14  16       38.93       46.82     22.20 o
  -3   0  17       44.33       36.51     34.76 o
  -1   0  17        2.13       17.45     30.85 o
   1   0  17        0.32       29.57     33.39 o
  -3   1  17        9.97       21.81     21.07 o
  -2   1  17        0.02       30.66     24.87 o
  -1   1  17       14.77       18.60     22.83 o
   0   1  17      166.15      133.57     25.92 o
   1   1  17        0.40       22.38     20.95 o
   2   1  17        2.78       33.57     22.83 o
  -3   2  17        0.34       54.76     20.82 o
  -2   2  17       27.69       26.03     20.27 o
  -1   2  17      130.60      136.33     22.29 o
   0   2  17      370.01      424.03     24.64 o
   1   2  17       35.80       28.64     19.87 o
   2   2  17       33.59       63.37     21.81 o
  -3   3  17      253.50      207.08     19.72 o
  -2   3  17      199.24      209.74     22.62 o
  -1   3  17        1.81       21.00     19.78 o
   0   3  17       13.04       11.22     26.23 o
   1   3  17       41.47       69.82     19.90 o
  -3   4  17        4.04       30.21     18.64 o
  -2   4  17      106.18      120.37     24.42 o
  -1   4  17       30.19       50.01     21.52 o
   0   4  17       30.35       34.93     23.92 o
   1   4  17        0.10       35.29     21.98 o
  -3   5  17       32.99       50.83     20.90 o
  -2   5  17       30.70       25.12     22.45 o
  -1   5  17       83.38       90.86     21.66 o
   0   5  17      211.02      209.55     24.85 o
   1   5  17        7.54       20.72     24.07 o
  -2   6  17       42.29       50.90     19.17 o
  -1   6  17      242.23      225.36     20.99 o
   0   6  17      349.72      439.23     24.27 o
   1   6  17      353.76      365.80     21.25 o
  -2   7  17       42.95       48.66     18.44 o
  -1   7  17      126.49      119.57     21.32 o
   0   7  17       16.82       40.93     20.92 o
   1   7  17      169.70      171.08     19.41 o
  -2   8  17       12.06       38.24     21.27 o
  -1   8  17       81.92       84.66     21.42 o
   0   8  17       30.66       37.92     22.61 o
   1   8  17        0.40       34.54     22.81 o
  -2   9  17      149.85      141.27     19.18 o
  -1   9  17        0.65       32.86     20.27 o
   0   9  17      183.31      180.62     22.98 o
  -1  10  17        2.67       11.25     23.46 o
   0  10  17      263.93      272.14     23.02 o
   0   0  18      156.05      158.79     37.50 o
  -1   1  18        2.06       19.60     26.50 o
   0   1  18      139.10      146.06     25.06 o
  -1   2  18       10.89       38.59     24.30 o
   0   2  18       18.25       34.04     27.74 o
  -1   3  18      261.45      247.44     25.10 o
   0   3  18       64.38       80.46     24.36 o
  -1   4  18      409.42      418.67     25.68 o
   0   4  18      514.44      532.31     26.74 o
  -1   5  18      334.85      339.69     24.00 o
 
